# Supplementary material for: Virological characteristics of the SARS-CoV-2 XBB variant derived from recombination of two Omicron subvariants
Source: Nat Commun. 2023 May 16;14:2800. doi: 10.1038/s41467-023-38435-3 (PMC10187524; doi:10.1038/s41467-023-38435-3)
Supplement: Supplementary file 4 — Source Data [file 41467_2023_38435_MOESM4_ESM.xlsx]

## Sheet: Figure 1a
Figure 1a
(EPI_ISL_466615:7.14683E-4,((EPI_ISL_9969316:1.1092299999999997E-4,(EPI_ISL_9773019:1.8734200000000006E-4,((EPI_ISL_8989288:1.1311799999999994E-4,((EPI_ISL_8521399:4.999999999970306E-9,(EPI_ISL_8573233:7.664900000000003E-5,EPI_ISL_11476433:1.884959999999998E-4):4.999999999970306E-9):4.999999999970306E-9,(((EPI_ISL_9288296:1.1352400000000005E-4,EPI_ISL_10184668:4.999999999970306E-9):4.999999999970…

## Sheet: Figure 1b
Figure 1b
Pango.lineage.class	gene	mut_mod	mut.freq	mut
BA.2	Spike	F157L	0.00245299	Spike:F157L
BA.2	Spike	F486S	0.000145037	Spike:F486S
BA.2	Spike	F486V	0.000632043	Spike:F486V
BA.2	Spike	F490S	0.000234854	Spike:F490S
BA.2	Spike	G252V	0.00010778	Spike:G252V
BA.2	Spike	G257S	0.000637366	Spike:G257S
BA.2	Spike	G339D	0.987528	Spike:G339D
BA.2	Spike	G339H	0.000238846	Spike:G339H
BA.2	Spike	G446S	0.00102923	Spike:G446S
BA.2	Spike	H146Q	0.000253483	Spike:H146Q
BA.2	Spike	HV69-70del	0.00568772	Spike:HV69-70del
BA.2	Spike	I210V	0.000254813	Spike:I210V
BA.2	Spike	K147E	0.000520937	Spike:K147E
BA.2	Spike	K444T	2.66123e-05	Spike:K444T
BA.2	Spike	L368I	0.000258805	Spike:L368I
BA.2	Spike	L452R	0.00216425	Spike:L452R
BA.2	Spike	N460K	0.00106183	Spike:N460K
BA.2	Spike	Q183E	0.000166992	Spike:Q183E
BA.2	Spike	Q493R	0.972707	Spike:Q493R
BA.2	Spike	R346T	0.00516013	Spike:R346T
BA.2	Spike	V213E	0.000749137	Spike:V213E
BA.2	Spike	V213G	0.990705	Spike:V213G
BA.2	Spike	V445P	0.000145037	Spike:V445P
BA.2	Spike	V83A	0.000164331	Spike:V83A
BA.2	Spike	W152R	9.64697e-05	Spike:W152R
BA.2	Spike	Y144del	0.00178835	Spike:Y144del
BA.2.75	Spike	F157L	0.981399	Spike:F157L
BA.2.75	Spike	F486S	0.314964	Spike:F486S
BA.2.75	Spike	F486V	0.0111049	Spike:F486V
BA.2.75	Spike	F490S	0.173515	Spike:F490S
BA.2.75	Spike	G252V	0.000138812	Spike:G252V
BA.2.75	Spike	G257S	0.990977	Spike:G257S
BA.2.75	Spike	G339D	0.00652415	Spike:G339D
BA.2.75	Spike	G339H	0.985841	Spike:G339H
BA.2.75	Spike	G446S	0.990838	Spike:G446S
BA.2.75	Spike	H146Q	0.000277624	Spike:H146Q
BA.2.75	Spike	HV69-70del	0.00312326	Spike:HV69-70del
BA.2.75	Spike	I210V	0.976818	Spike:I210V
BA.2.75	Spike	K147E	0.978623	Spike:K147E
BA.2.75	Spike	K444T	0.0136036	Spike:K444T
BA.2.75	Spike	L368I	0.000138812	Spike:L368I
BA.2.75	Spike	L452R	0.0806496	Spike:L452R
BA.2.75	Spike	N460K	0.987923	Spike:N460K
BA.2.75	Spike	Q183E	0.000832871	Spike:Q183E
BA.2.75	Spike	R346T	0.563159	Spike:R346T
BA.2.75	Spike	V213E	0.00416435	Spike:V213E
BA.2.75	Spike	V213G	0.970155	Spike:V213G
BA.2.75	Spike	V83A	0.000971682	Spike:V83A
BA.2.75	Spike	W152R	0.981538	Spike:W152R
BA.2.75	Spike	Y144del	0.000694059	Spike:Y144del
BQ.1.1	Spike	F157L	0.00177069	Spike:F157L
BQ.1.1	Spike	F486V	0.997787	Spike:F486V
BQ.1.1	Spike	F490S	0.000295116	Spike:F490S
BQ.1.1	Spike	G339D	0.997492	Spike:G339D
BQ.1.1	Spike	G339H	0.000295116	Spike:G339H
BQ.1.1	Spike	G446S	0.000885347	Spike:G446S
BQ.1.1	Spike	HV69-70del	0.954109	Spike:HV69-70del
BQ.1.1	Spike	K147E	0.000590232	Spike:K147E
BQ.1.1	Spike	K444T	0.997344	Spike:K444T
BQ.1.1	Spike	L452R	0.995278	Spike:L452R
BQ.1.1	Spike	N460K	0.994393	Spike:N460K
BQ.1.1	Spike	R346T	0.998377	Spike:R346T
BQ.1.1	Spike	V213E	0.000147558	Spike:V213E
BQ.1.1	Spike	V213G	0.990556	Spike:V213G
BQ.1.1	Spike	W152R	0.000295116	Spike:W152R
BQ.1.1	Spike	Y144del	0.0690571	Spike:Y144del
XBB	Spike	F157L	0.00165289	Spike:F157L
XBB	Spike	F486S	0.991736	Spike:F486S
XBB	Spike	F490S	0.991736	Spike:F490S
XBB	Spike	G257S	0.00330579	Spike:G257S
XBB	Spike	G339H	0.983471	Spike:G339H
XBB	Spike	G446S	0.993388	Spike:G446S
XBB	Spike	H146Q	0.961983	Spike:H146Q
XBB	Spike	K147E	0.00165289	Spike:K147E
XBB	Spike	L368I	0.986777	Spike:L368I
XBB	Spike	N460K	0.973554	Spike:N460K
XBB	Spike	Q183E	0.983471	Spike:Q183E
XBB	Spike	R346T	0.986777	Spike:R346T
XBB	Spike	V213E	0.98843	Spike:V213E
XBB	Spike	V213G	0.00165289	Spike:V213G
XBB	Spike	V445P	0.990083	Spike:V445P
XBB	Spike	V83A	0.983471	Spike:V83A
XBB	Spike	W152R	0.00165289	Spike:W152R
XBB	Spike	Y144del	0.93719	Spike:Y144del
XBB.1	Spike	F486S	0.981187	Spike:F486S
XBB.1	Spike	F490S	0.975398	Spike:F490S
XBB.1	Spike	G252V	0.824891	Spike:G252V
XBB.1	Spike	G339H	0.904486	Spike:G339H
XBB.1	Spike	G446S	0.969609	Spike:G446S
XBB.1	Spike	H146Q	0.930535	Spike:H146Q
XBB.1	Spike	L368I	0.904486	Spike:L368I
XBB.1	Spike	N460K	0.982634	Spike:N460K
XBB.1	Spike	Q183E	0.985528	Spike:Q183E
XBB.1	Spike	R346T	0.920405	Spike:R346T
XBB.1	Spike	V213E	0.985528	Spike:V213E
XBB.1	Spike	V445P	0.960926	Spike:V445P
XBB.1	Spike	V83A	0.991317	Spike:V83A
XBB.1	Spike	Y144del	0.931983	Spike:Y144del

## Sheet: Figure 1d
Figure 1c
Left tree
(('EPI_ISL_14923255|BJ.1':0.301463,(('EPI_ISL_14810786|BJ.1':0.213187,('EPI_ISL_14303108|BJ.1':0.0132853,('EPI_ISL_14733812|BJ.1':0.0372803,('EPI_ISL_14891509|BJ.1':0.0635514,'EPI_ISL_14303196|BJ.1':0.00875692):0.00660557):0.0198407):0.0683948):0.0321135,(('EPI_ISL_14167044|BJ.1':0.0477328,('EPI_ISL_14459008|BJ.1':0.10964,('EPI_ISL_14305185|BJ.1':0.0511104,(('EPI_ISL_15051045|BJ.1':0.0126979,'EPI…
Right tree
(((EPI_ISL_15172997|BJ.1:2.281199999999879E-6,(EPI_ISL_14923255|BJ.1:1.5334030000000018E-4,(EPI_ISL_14733814|BJ.1:1.5385459999999991E-4,((EPI_ISL_14891620|BJ.1:3.0796869999999985E-4,(EPI_ISL_15031887|BJ.1:1.0000000000001327E-6,(EPI_ISL_14749204|BJ.1:9.264640999999999E-4,EPI_ISL_15031204|BJ.1:1.5393260000000006E-4):2.1926000000000237E-6):1.536501E-4):1.0000000000001327E-6,(((EPI_ISL_14891509|BJ.1:…

## Sheet: Figure 1e
Figure 1e
PANGO lineage	Posterior mean	Posterior 2.5 percentile	Posterior 97.5 percentile	R-hat value	Effective sampling size (ESS_bulk)	Effective sampling size (ess_tail)
BA.2.10	0.99071	0.971773	1.00964	1.00186	3608.23	2989.56
BA.2.75	1.1547	1.14575	1.16387	1.00207	2225.09	2445.14
BA.5	1.08458	1.0767	1.09278	1.00202	2224.21	2557.34
BJ.1	1.22333	1.20051	1.2474	1.00042	2771.17	2785.13
BM.1	1.21953	1.19254	1.24787	1.00192	2678.88	2575.86
BM.1.1	1.31353	1.28015	1.34871	1.00088	3339.73	2797.8
BM.1.1.1	1.2568	1.22635	1.2889	0.999976	2905.66	2877.07
XBB	1.50501	1.47361	1.53736	1.00233	2389.68	2667.18
XBB.1	1.65273	1.58929	1.72252	1.00075	2741.92	2177.44
The Re of BA.2 is set at 1.

## Sheet: Figure 1f
Figure 1f
Country	BQ.1 lineage	XBB lineage	Other lineages
Australia	0.252913	0.0692651	0.677822
Austria	0.233022	0.159933	0.607044
Bangladesh	0	0.998018	0.00198215
Belgium	0.571104	0.0322106	0.396685
Brazil	0.682294	0	0.317706
Brunei	0	0.460219	0.539781
Canada	0.340183	0.00668336	0.653133
Chile	0.231632	0	0.768368
Croatia	0.249296	0	0.750704
Czech Republic	0.213027	0	0.786973
Denmark	0.399147	0.0402055	0.560648
Dominican Republic	0.224543	0.725821	0.0496363
Ecuador	0.874841	0	0.125159
Finland	0.242895	0.161769	0.595336
France	0.728401	0.0167335	0.254866
Germany	0.215894	0.00804939	0.776057
Hong Kong	0.680729	0	0.319271
Iceland	0.724141	0	0.275859
India	0	0.909262	0.0907382
Indonesia	0.29238	0.516991	0.190629
Ireland	0.705038	0.0383553	0.256607
Israel	0.581944	0.0523037	0.365753
Italy	0.419909	0.0329843	0.547106
Japan	0.0945566	0.0113779	0.894065
Kenya	0.8937	0	0.1063
Luxembourg	0.439464	0	0.560536
Malaysia	0.134324	0.640639	0.225037
Mexico	0.439266	0	0.560734
Netherlands	0.431647	0.0775475	0.490806
Nigeria	0.995713	0	0.00428741
Norway	0.653113	0.0711782	0.275709
Peru	0.330461	0.439037	0.230502
Portugal	0.720707	0	0.279293
Puerto Rico	0.414454	0	0.585546
Reunion	0.658542	0	0.341458
Singapore	0.280397	0.584849	0.134754
South Africa	0.155194	0	0.844806
South Korea	0.0730145	0.0298375	0.897148
Spain	0.789806	0	0.210194
Sweden	0.445423	0.0732914	0.481286
Switzerland	0.455241	0.0557814	0.488977
Turkey	0.506175	0	0.493825
UK	0.577721	0.0410236	0.381255
USA	0.520674	0.0388931	0.440433
Costa Rica	0	0	1
Estonia	0	0	1
Greece	0.181966	0	0.818034
New Zealand	0	0	1
Philippines	0	0.866	0.134
Poland	0.0864823	0	0.913518
Romania	0.321594	0	0.678406
Russia	0	0	1
Slovakia	0	0	1
Slovenia	0.17465	0	0.82535
Thailand	0	0	1
Vietnam	0	0	1

## Sheet: Figure 1g
Figure 1g
Country	PANGO lineage	Posterior mean	Posterior 2.5 percentile	Posterior 97.5 percentile	R-hat value	Effective sampling size (ESS_bulk)	Effective sampling size (ess_tail)
Global average	BA.2.75	1.11355	1.0828	1.14652	1.00033	9677.27	4427.85
Global average	BQ.1	1.23384	1.16959	1.30846	1.00054	10792.7	5386.52
Global average	BQ.1.1	1.24258	1.19363	1.30131	1.00005	9884.49	4645.09
Global average	XBB	1.2359	1.16006	1.31976	1.00044	9616.06	5271.52
Global average	XBB.1	1.26075	1.18056	1.3478	1.00158	9487.8	4744.15
Australia	BA.2.75	1.10464	1.10071	1.10869	1.00043	13234.9	5442.32
Australia	BQ.1	1.16075	1.15071	1.17162	1.00065	11666.5	5521.52
Australia	BQ.1.1	1.19517	1.18243	1.20854	1.00096	13346.3	5673.41
Australia	XBB	1.13739	1.12216	1.15362	1.00154	10704.6	4997.43
Australia	XBB.1	1.14658	1.13076	1.16296	1.00268	10633.3	4773.28
Austria	BA.2.75	1.06465	1.05835	1.0711	1.00024	12125	5274.22
Austria	BQ.1	1.1447	1.12485	1.16628	1.00043	8124.21	4025.41
Austria	BQ.1.1	1.19029	1.16672	1.21577	1.00058	10282.2	5349.6
Austria	XBB	1.10601	1.0866	1.12668	1.00084	11703	5256
Austria	XBB.1	1.16977	1.14861	1.19219	1.00017	11561.5	5598.81
Denmark	BA.2.75	1.14532	1.13812	1.15286	1.00099	12052.6	5283.37
Denmark	BQ.1	1.16925	1.16161	1.17673	1.00135	12065.7	6237.99
Denmark	BQ.1.1	1.20351	1.19649	1.21087	1.00057	11679.2	6235.03
Denmark	XBB	1.22119	1.18697	1.2578	1.00058	12947.8	5180.74
Denmark	XBB.1	1.2356	1.21299	1.25851	1.00012	12052.2	5458.2
India	BA.2.75	1.09892	1.08714	1.11084	1.00038	9526.44	6804.82
India	BQ.1	1.33528	1.19669	1.52523	1.00012	9714.69	5731.72
India	BQ.1.1	1.24422	1.0674	1.44978	1.00004	9405.9	5061.28
India	XBB	1.32015	1.29811	1.34306	1.00011	8996.46	5522.31
India	XBB.1	1.4063	1.36599	1.4487	1.00024	10043.7	6121.81
Indonesia	BA.2.75	1.20324	1.18369	1.22412	1.00058	9931.69	6160.76
Indonesia	BQ.1	1.29935	1.26933	1.33167	1.00006	9265.32	5540.56
Indonesia	BQ.1.1	1.32775	1.29176	1.36554	0.999885	9552.47	6321.79
Indonesia	XBB	1.37357	1.34016	1.41026	1.00104	9545.41	6072.15
Indonesia	XBB.1	1.46739	1.41121	1.52755	1.00014	8737.6	5634.04
Israel	BA.2.75	1.08753	1.07908	1.09632	1.00018	10514.2	5724.24
Israel	BQ.1	1.18169	1.17083	1.19319	1.00099	12552.2	5673.3
Israel	BQ.1.1	1.21581	1.20558	1.22629	0.999988	10533.3	5583.56
Israel	XBB	1.18124	1.15079	1.2149	1.00011	12286.1	5845.43
Israel	XBB.1	1.19195	1.16815	1.21613	1.00072	10660	5728.63
Malaysia	BA.2.75	1.15655	1.14189	1.1715	1.00102	11277.2	5791.44
Malaysia	BQ.1	1.30553	1.2385	1.38154	1.00029	12210.9	6088.66
Malaysia	BQ.1.1	1.27569	1.21935	1.34323	0.999891	10594.2	5222.47
Malaysia	XBB	1.31506	1.25367	1.38539	0.999864	10526.7	5753.88
Malaysia	XBB.1	1.32485	1.28896	1.36361	1.00081	10614.2	5882.52
Peru	BA.2.75	1.14019	1.10964	1.17517	1.0004	15433.9	5559.18
Peru	BQ.1	1.36688	1.28618	1.47066	1.00171	9942.9	4933.82
Peru	BQ.1.1	1.30144	1.25235	1.36126	1.00006	10699	4468.45
Peru	XBB	1.533	1.40765	1.68709	0.999807	9716.08	5304.72
Peru	XBB.1	1.26904	0.991499	1.6111	1.00025	9638.07	5021.15
Singapore	BA.2.75	1.0601	1.05295	1.06737	0.999906	10766.4	5609.37
Singapore	BQ.1	1.35046	1.30305	1.40277	1.00002	11801.2	6201.65
Singapore	BQ.1.1	1.37464	1.32317	1.43212	1.00047	10612	5357.87
Singapore	XBB	1.1745	1.15907	1.18995	1.0005	9735.23	5638.55
Singapore	XBB.1	1.17947	1.16805	1.19106	1.00058	8608.59	5687.14
United Kingdom	BA.2.75	1.12773	1.12262	1.13285	1.00081	10763.8	5108.79
United Kingdom	BQ.1	1.16222	1.15723	1.16736	1.00019	10183.4	6123.03
United Kingdom	BQ.1.1	1.19738	1.19137	1.20362	1.00161	10774.8	6190.4
United Kingdom	XBB	1.20906	1.18538	1.23303	1.00028	14035	5394.95
United Kingdom	XBB.1	1.31788	1.28525	1.35218	1.00058	13168.6	5858.59
USA	BA.2.75	1.09063	1.08778	1.09343	1.00081	15409.3	5383.66
USA	BQ.1	1.18451	1.18146	1.18756	1.00061	12198.5	4887.69
USA	BQ.1.1	1.21797	1.21396	1.22204	1.00069	12040.5	4931.51
USA	XBB	1.19716	1.18224	1.21241	1.0011	14760.4	5823.37
USA	XBB.1	1.26942	1.25387	1.28588	1.00022	11720.4	5365.18
The Re value of BA.5 is set at 1.

## Sheet: Figure 1h
Figure 1h
Date	Posterior mean	Posterior 2.5 percentile	Posterior 97.5 percentile	PANGO lineage	Country	Observed count	Observed frequency
2022-08-02	0.990581	0.98933	0.991754	BA.5	Australia	396	0.99
2022-08-03	0.990111	0.988818	0.991328	BA.5	Australia	300	0.983607
2022-08-04	0.989618	0.988277	0.990876	BA.5	Australia	233	0.995726
2022-08-05	0.9891	0.987715	0.990403	BA.5	Australia	276	0.99639
2022-08-06	0.988556	0.987123	0.989905	BA.5	Australia	194	0.97
2022-08-07	0.987985	0.986503	0.989381	BA.5	Australia	205	0.971564
2022-08-08	0.987385	0.985852	0.988828	BA.5	Australia	282	0.989474
2022-08-09	0.986755	0.985167	0.98825	BA.5	Australia	404	0.992629
2022-08-10	0.986093	0.984451	0.987642	BA.5	Australia	234	0.962963
2022-08-11	0.985398	0.9837	0.987	BA.5	Australia	185	0.963542
2022-08-12	0.984668	0.982908	0.98633	BA.5	Australia	301	0.986885
2022-08-13	0.983902	0.982082	0.985621	BA.5	Australia	126	0.954545
2022-08-14	0.983097	0.981221	0.984876	BA.5	Australia	159	0.987578
2022-08-15	0.982251	0.980312	0.98409	BA.5	Australia	267	0.981618
2022-08-16	0.981363	0.979355	0.983265	BA.5	Australia	472	0.963265
2022-08-17	0.980431	0.978361	0.982397	BA.5	Australia	286	0.966216
2022-08-18	0.979452	0.977318	0.981485	BA.5	Australia	242	0.945312
2022-08-19	0.978424	0.976224	0.980526	BA.5	Australia	245	0.942308
2022-08-20	0.977344	0.97507	0.979518	BA.5	Australia	169	0.960227
2022-08-21	0.97621	0.973865	0.978456	BA.5	Australia	174	0.988636
2022-08-22	0.97502	0.972603	0.977341	BA.5	Australia	193	0.994845
2022-08-23	0.97377	0.971281	0.976166	BA.5	Australia	425	0.952915
2022-08-24	0.972458	0.969898	0.974928	BA.5	Australia	213	0.968182
2022-08-25	0.97108	0.968438	0.973628	BA.5	Australia	299	0.990066
2022-08-26	0.969633	0.966921	0.972264	BA.5	Australia	240	0.987654
2022-08-27	0.968115	0.965311	0.970828	BA.5	Australia	171	0.977143
2022-08-28	0.966521	0.963624	0.969323	BA.5	Australia	138	0.913907
2022-08-29	0.964848	0.961855	0.967737	BA.5	Australia	167	0.938202
2022-08-30	0.963092	0.960015	0.966068	BA.5	Australia	302	0.937888
2022-08-31	0.961249	0.95808	0.96431	BA.5	Australia	160	0.941176
2022-09-01	0.959316	0.956044	0.962477	BA.5	Australia	221	0.969298
2022-09-02	0.957287	0.953917	0.960552	BA.5	Australia	143	0.972789
2022-09-03	0.955158	0.951702	0.958526	BA.5	Australia	147	0.948387
2022-09-04	0.952925	0.949378	0.956395	BA.5	Australia	149	0.993333
2022-09-05	0.950583	0.946939	0.954146	BA.5	Australia	144	0.935065
2022-09-06	0.948127	0.944382	0.951785	BA.5	Australia	259	0.938406
2022-09-07	0.945552	0.941703	0.949312	BA.5	Australia	121	0.916667
2022-09-08	0.942851	0.938906	0.9467	BA.5	Australia	195	0.915493
2022-09-09	0.940021	0.935979	0.943978	BA.5	Australia	122	0.96063
2022-09-10	0.937054	0.932895	0.941125	BA.5	Australia	119	0.881481
2022-09-11	0.933946	0.929668	0.938114	BA.5	Australia	145	0.947712
2022-09-12	0.930689	0.92632	0.934972	BA.5	Australia	148	0.89697
2022-09-13	0.927278	0.922801	0.931673	BA.5	Australia	369	0.948586
2022-09-14	0.923706	0.919113	0.928216	BA.5	Australia	204	0.923077
2022-09-15	0.919967	0.915268	0.924596	BA.5	Australia	217	0.935345
2022-09-16	0.916054	0.911241	0.920792	BA.5	Australia	142	0.865854
2022-09-17	0.911959	0.907025	0.916798	BA.5	Australia	133	0.923611
2022-09-18	0.907676	0.90263	0.912617	BA.5	Australia	94	0.895238
2022-09-19	0.903198	0.898031	0.908253	BA.5	Australia	140	0.945946
2022-09-20	0.898517	0.893247	0.903706	BA.5	Australia	243	0.938224
2022-09-21	0.893626	0.888246	0.898918	BA.5	Australia	198	0.853448
2022-09-22	0.888517	0.883023	0.893918	BA.5	Australia	171	0.881443
2022-09-23	0.883183	0.877582	0.888704	BA.5	Australia	116	0.878788
2022-09-24	0.877616	0.871903	0.88325	BA.5	Australia	157	0.902299
2022-09-25	0.87181	0.866007	0.877582	BA.5	Australia	90	0.891089
2022-09-26	0.865756	0.859812	0.871631	BA.5	Australia	178	0.885572
2022-09-27	0.859447	0.853408	0.865443	BA.5	Australia	263	0.888514
2022-09-28	0.852877	0.846728	0.859023	BA.5	Australia	165	0.896739
2022-09-29	0.846038	0.839777	0.852265	BA.5	Australia	195	0.886364
2022-09-30	0.838923	0.832524	0.845242	BA.5	Australia	143	0.841176
2022-10-01	0.831527	0.825051	0.837975	BA.5	Australia	117	0.873134
2022-10-02	0.823842	0.817279	0.830408	BA.5	Australia	72	0.791209
2022-10-03	0.815864	0.809183	0.822584	BA.5	Australia	108	0.837209
2022-10-04	0.807588	0.800813	0.814416	BA.5	Australia	292	0.834286
2022-10-05	0.799008	0.792101	0.805951	BA.5	Australia	293	0.854227
2022-10-06	0.790121	0.783132	0.797171	BA.5	Australia	149	0.827778
2022-10-07	0.780923	0.773858	0.788093	BA.5	Australia	161	0.860963
2022-10-08	0.771413	0.764284	0.778677	BA.5	Australia	63	0.670213
2022-10-09	0.761588	0.754388	0.768982	BA.5	Australia	83	0.838384
2022-10-10	0.751449	0.744093	0.758967	BA.5	Australia	89	0.824074
2022-10-11	0.740994	0.73349	0.748609	BA.5	Australia	226	0.79021
2022-10-12	0.730226	0.722633	0.737928	BA.5	Australia	151	0.762626
2022-10-13	0.719147	0.711407	0.727018	BA.5	Australia	271	0.732432
2022-10-14	0.707761	0.699917	0.715711	BA.5	Australia	120	0.789474
2022-10-15	0.696073	0.688147	0.704185	BA.5	Australia	174	0.801843
2022-10-16	0.68409	0.676105	0.692387	BA.5	Australia	140	0.769231
2022-10-17	0.671819	0.66372	0.680241	BA.5	Australia	117	0.664773
2022-10-18	0.659269	0.651013	0.66781	BA.5	Australia	181	0.67037
2022-10-19	0.646451	0.638039	0.6551	BA.5	Australia	129	0.563319
2022-10-20	0.633378	0.62483	0.642145	BA.5	Australia	149	0.680365
2022-10-21	0.620062	0.611304	0.629029	BA.5	Australia	151	0.671111
2022-10-22	0.606519	0.597618	0.615581	BA.5	Australia	93	0.699248
2022-10-23	0.592765	0.583687	0.601885	BA.5	Australia	66	0.622642
2022-10-24	0.578817	0.569556	0.588161	BA.5	Australia	66	0.594595
2022-10-25	0.564696	0.555239	0.574258	BA.5	Australia	122	0.535088
2022-10-26	0.55042	0.540795	0.560166	BA.5	Australia	256	0.537815
2022-10-27	0.536013	0.526189	0.545917	BA.5	Australia	118	0.578431
2022-10-28	0.521495	0.511521	0.531594	BA.5	Australia	154	0.527397
2022-10-29	0.50689	0.496769	0.517169	BA.5	Australia	79	0.475904
2022-10-30	0.492223	0.481885	0.5027	BA.5	Australia	59	0.541284
2022-10-31	0.477517	0.467022	0.488169	BA.5	Australia	86	0.455026
2022-11-01	0.462799	0.452095	0.473637	BA.5	Australia	130	0.393939
2022-11-02	0.448093	0.437199	0.459019	BA.5	Australia	124	0.466165
2022-11-03	0.433426	0.422457	0.44451	BA.5	Australia	155	0.36385
2022-11-04	0.418822	0.407684	0.429992	BA.5	Australia	106	0.389706
2022-11-05	0.404307	0.393094	0.415626	BA.5	Australia	67	0.352632
2022-11-06	0.389905	0.378576	0.401366	BA.5	Australia	76	0.417582
2022-11-07	0.375642	0.364195	0.387257	BA.5	Australia	88	0.391111
2022-11-08	0.36154	0.349944	0.373263	BA.5	Australia	166	0.327416
2022-11-09	0.347622	0.335969	0.359469	BA.5	Australia	82	0.315385
2022-11-10	0.333909	0.322275	0.345763	BA.5	Australia	80	0.30303
2022-11-11	0.320422	0.308694	0.332294	BA.5	Australia	63	0.245136
2022-11-12	0.307181	0.295362	0.319104	BA.5	Australia	46	0.267442
2022-11-13	0.294202	0.282397	0.306074	BA.5	Australia	63	0.35
2022-11-14	0.281502	0.269754	0.293425	BA.5	Australia	44	0.231579
2022-11-15	0.269095	0.257384	0.281041	BA.5	Australia	62	0.230483
2022-11-16	0.256995	0.245301	0.268947	BA.5	Australia	53	0.270408
2022-11-17	0.245214	0.233613	0.2571	BA.5	Australia	24	0.212389
2022-11-18	0.23376	0.222341	0.24556	BA.5	Australia	17	0.34
2022-11-19	0.222643	0.211317	0.234339	BA.5	Australia	6	0.193548
2022-11-20	0.211869	0.200674	0.223448	BA.5	Australia	7	0.388889
2022-11-21	0.201442	0.19037	0.212873	BA.5	Australia	7	0.233333
2022-11-22	0.191368	0.180459	0.202686	BA.5	Australia	1	0.25
2022-11-24	0.172281	0.161638	0.183342	BA.5	Australia	1	0.5
2022-08-02	0.95669	0.948325	0.964109	BA.5	Austria	29	0.966667
2022-08-03	0.955394	0.946904	0.962932	BA.5	Austria	234	0.979079
2022-08-04	0.954059	0.945451	0.961721	BA.5	Austria	50	1
2022-08-05	0.952685	0.943962	0.960464	BA.5	Austria	1	1
2022-08-06	0.95127	0.942447	0.959155	BA.5	Austria	9	1
2022-08-08	0.948313	0.939261	0.956425	BA.5	Austria	2	1
2022-08-09	0.946768	0.9376	0.954983	BA.5	Austria	25	0.961538
2022-08-10	0.945178	0.935879	0.953512	BA.5	Austria	202	0.980583
2022-08-11	0.94354	0.934096	0.951982	BA.5	Austria	88	0.946237
2022-08-12	0.941854	0.932327	0.950417	BA.5	Austria	9	1
2022-08-13	0.940118	0.930491	0.94877	BA.5	Austria	6	1
2022-08-14	0.93833	0.928576	0.947101	BA.5	Austria	1	1
2022-08-15	0.93649	0.926619	0.945368	BA.5	Austria	2	1
2022-08-16	0.934595	0.924619	0.943597	BA.5	Austria	19	0.904762
2022-08-17	0.932644	0.922572	0.941761	BA.5	Austria	217	0.947598
2022-08-18	0.930635	0.920477	0.939858	BA.5	Austria	36	0.857143
2022-08-19	0.928567	0.918292	0.93791	BA.5	Austria	8	1
2022-08-20	0.926438	0.916068	0.935894	BA.5	Austria	2	1
2022-08-22	0.92199	0.911441	0.93166	BA.5	Austria	2	1
2022-08-23	0.919667	0.909043	0.929485	BA.5	Austria	39	0.95122
2022-08-24	0.917275	0.906564	0.927177	BA.5	Austria	212	0.954955
2022-08-25	0.914813	0.903987	0.924838	BA.5	Austria	71	0.8875
2022-08-26	0.912279	0.901349	0.922425	BA.5	Austria	5	0.833333
2022-08-27	0.909671	0.898649	0.919933	BA.5	Austria	1	1
2022-08-28	0.906985	0.895883	0.91737	BA.5	Austria	2	1
2022-08-29	0.904221	0.892999	0.914669	BA.5	Austria	1	0.333333
2022-08-30	0.901376	0.89007	0.911898	BA.5	Austria	57	0.966102
2022-08-31	0.898448	0.887097	0.909079	BA.5	Austria	149	0.91411
2022-09-01	0.895433	0.883994	0.906172	BA.5	Austria	83	0.932584
2022-09-02	0.892331	0.880851	0.903165	BA.5	Austria	4	0.666667
2022-09-03	0.889138	0.877561	0.900047	BA.5	Austria	3	0.5
2022-09-06	0.87899	0.867267	0.890156	BA.5	Austria	175	0.972222
2022-09-07	0.875409	0.863604	0.886639	BA.5	Austria	92	0.867925
2022-09-08	0.871724	0.859846	0.883028	BA.5	Austria	27	0.675
2022-09-09	0.867932	0.856012	0.879286	BA.5	Austria	2	1
2022-09-10	0.86403	0.852113	0.875517	BA.5	Austria	1	1
2022-09-13	0.851638	0.839575	0.863366	BA.5	Austria	167	0.95977
2022-09-14	0.847268	0.835116	0.85911	BA.5	Austria	67	0.697917
2022-09-15	0.842772	0.83052	0.854687	BA.5	Austria	32	0.571429
2022-09-16	0.838149	0.82574	0.85018	BA.5	Austria	3	0.75
2022-09-17	0.833394	0.820938	0.845514	BA.5	Austria	1	1
2022-09-18	0.828504	0.815896	0.840652	BA.5	Austria	1	0.25
2022-09-20	0.818306	0.805535	0.830714	BA.5	Austria	58	0.828571
2022-09-21	0.812992	0.800042	0.825475	BA.5	Austria	159	0.807107
2022-09-22	0.807529	0.794584	0.8201	BA.5	Austria	48	0.695652
2022-09-23	0.801914	0.788858	0.81455	BA.5	Austria	7	0.636364
2022-09-24	0.796144	0.782987	0.808829	BA.5	Austria	3	1
2022-09-25	0.790215	0.776963	0.803031	BA.5	Austria	4	1
2022-09-26	0.784125	0.770643	0.797063	BA.5	Austria	2	0.666667
2022-09-27	0.777869	0.764167	0.790959	BA.5	Austria	89	0.760684
2022-09-28	0.771444	0.757584	0.784691	BA.5	Austria	98	0.657718
2022-09-29	0.764847	0.750766	0.778342	BA.5	Austria	21	0.5
2022-09-30	0.758075	0.743855	0.771736	BA.5	Austria	13	0.684211
2022-10-01	0.751125	0.736695	0.765055	BA.5	Austria	4	0.25
2022-10-02	0.743993	0.729364	0.758121	BA.5	Austria	2	1
2022-10-04	0.729175	0.7142	0.74394	BA.5	Austria	65	0.822785
2022-10-05	0.721484	0.706311	0.736521	BA.5	Austria	153	0.840659
2022-10-06	0.713601	0.69827	0.728909	BA.5	Austria	39	0.661017
2022-10-07	0.705525	0.689918	0.72105	BA.5	Austria	9	0.692308
2022-10-08	0.697254	0.681367	0.713035	BA.5	Austria	5	1
2022-10-10	0.680121	0.663495	0.696383	BA.5	Austria	2	0.222222
2022-10-11	0.671257	0.654311	0.687824	BA.5	Austria	142	0.72449
2022-10-12	0.662194	0.644988	0.679087	BA.5	Austria	22	0.25
2022-10-13	0.652933	0.635349	0.67015	BA.5	Austria	5	0.333333
2022-10-14	0.643474	0.625555	0.661091	BA.5	Austria	1	0.142857
2022-10-15	0.633818	0.61545	0.651763	BA.5	Austria	6	0.666667
2022-10-16	0.623967	0.605273	0.642313	BA.5	Austria	1	0.125
2022-10-17	0.613924	0.594795	0.632694	BA.5	Austria	5	0.625
2022-10-18	0.60369	0.584317	0.62283	BA.5	Austria	132	0.691099
2022-10-19	0.593271	0.573506	0.612878	BA.5	Austria	14	0.229508
2022-10-22	0.560943	0.539891	0.581504	BA.5	Austria	2	1
2022-10-23	0.54983	0.528314	0.570784	BA.5	Austria	2	0.4
2022-10-24	0.53856	0.516693	0.559891	BA.5	Austria	5	0.625
2022-10-25	0.527143	0.504885	0.548794	BA.5	Austria	123	0.702857
2022-10-26	0.515585	0.492972	0.537668	BA.5	Austria	25	0.320513
2022-10-30	0.468179	0.444527	0.491285	BA.5	Austria	3	0.75
2022-10-31	0.456094	0.432164	0.479483	BA.5	Austria	1	0.333333
2022-11-01	0.443942	0.419735	0.467488	BA.5	Austria	1	0.1
2022-11-02	0.431738	0.407163	0.455419	BA.5	Austria	42	0.545455
2022-11-03	0.419499	0.394846	0.443524	BA.5	Austria	74	0.432749
2022-11-08	0.358335	0.332694	0.383766	BA.5	Austria	31	0.392405
2022-11-09	0.34623	0.320616	0.371836	BA.5	Austria	88	0.533333
2022-11-15	0.275964	0.250449	0.302279	BA.5	Austria	6	0.0923077
2022-11-16	0.264804	0.239377	0.291146	BA.5	Austria	5	0.0632911
2022-11-22	0.202458	0.17815	0.227863	BA.5	Austria	23	0.291139
2022-11-24	0.183699	0.159974	0.208688	BA.5	Austria	42	0.355932
2022-08-02	0.999061	0.998884	0.999218	BA.5	Denmark	348	1
2022-08-03	0.998992	0.998804	0.999158	BA.5	Denmark	566	0.994728
2022-08-04	0.998918	0.998719	0.999093	BA.5	Denmark	482	1
2022-08-05	0.998838	0.998628	0.999024	BA.5	Denmark	435	0.993151
2022-08-06	0.998752	0.99853	0.998949	BA.5	Denmark	449	1
2022-08-07	0.99866	0.998425	0.998868	BA.5	Denmark	200	1
2022-08-08	0.99856	0.998312	0.998781	BA.5	Denmark	443	0.995506
2022-08-09	0.998453	0.998191	0.998687	BA.5	Denmark	652	0.998469
2022-08-10	0.998339	0.998061	0.998587	BA.5	Denmark	525	0.996205
2022-08-11	0.998215	0.997922	0.998478	BA.5	Denmark	444	1
2022-08-12	0.998082	0.997774	0.99836	BA.5	Denmark	306	0.990291
2022-08-13	0.997939	0.997612	0.998233	BA.5	Denmark	445	0.993304
2022-08-14	0.997786	0.997439	0.998097	BA.5	Denmark	428	0.997669
2022-08-15	0.997621	0.997254	0.99795	BA.5	Denmark	431	0.997685
2022-08-16	0.997443	0.997056	0.99779	BA.5	Denmark	512	1
2022-08-17	0.997251	0.996843	0.99762	BA.5	Denmark	308	0.996764
2022-08-18	0.997046	0.996614	0.997435	BA.5	Denmark	382	1
2022-08-19	0.996824	0.996369	0.997237	BA.5	Denmark	309	0.993569
2022-08-20	0.996586	0.996105	0.997023	BA.5	Denmark	222	1
2022-08-21	0.996329	0.995821	0.996793	BA.5	Denmark	290	0.996564
2022-08-22	0.996053	0.995517	0.996547	BA.5	Denmark	311	1
2022-08-23	0.995756	0.995193	0.996278	BA.5	Denmark	371	0.991979
2022-08-24	0.995436	0.994842	0.995988	BA.5	Denmark	439	0.993213
2022-08-25	0.995092	0.994465	0.995675	BA.5	Denmark	394	0.994949
2022-08-26	0.994721	0.994059	0.995338	BA.5	Denmark	239	0.995833
2022-08-27	0.994322	0.993624	0.994973	BA.5	Denmark	360	0.980926
2022-08-28	0.993892	0.993158	0.994579	BA.5	Denmark	313	0.987382
2022-08-29	0.99343	0.992654	0.994154	BA.5	Denmark	197	1
2022-08-30	0.992932	0.992116	0.993696	BA.5	Denmark	544	0.994516
2022-08-31	0.992396	0.991535	0.993202	BA.5	Denmark	400	0.990099
2022-09-01	0.991818	0.990913	0.992669	BA.5	Denmark	424	0.983759
2022-09-02	0.991196	0.990243	0.992095	BA.5	Denmark	397	0.994987
2022-09-03	0.990527	0.989523	0.991474	BA.5	Denmark	329	0.976261
2022-09-04	0.989806	0.988749	0.990805	BA.5	Denmark	252	0.992126
2022-09-05	0.98903	0.987917	0.990083	BA.5	Denmark	325	0.996933
2022-09-06	0.988194	0.987025	0.989304	BA.5	Denmark	600	0.990099
2022-09-07	0.987295	0.986065	0.988465	BA.5	Denmark	401	0.995037
2022-09-08	0.986326	0.985024	0.987557	BA.5	Denmark	449	0.97397
2022-09-09	0.985282	0.983914	0.98658	BA.5	Denmark	377	0.994723
2022-09-10	0.984159	0.982716	0.985522	BA.5	Denmark	374	0.979058
2022-09-11	0.98295	0.981426	0.984379	BA.5	Denmark	320	0.978593
2022-09-12	0.981649	0.980051	0.983159	BA.5	Denmark	252	0.996047
2022-09-13	0.980248	0.978567	0.981835	BA.5	Denmark	414	0.990431
2022-09-14	0.97874	0.976977	0.98041	BA.5	Denmark	420	0.985915
2022-09-15	0.977117	0.975271	0.978885	BA.5	Denmark	406	0.980676
2022-09-16	0.975371	0.973436	0.977229	BA.5	Denmark	440	0.969163
2022-09-17	0.973493	0.97147	0.975447	BA.5	Denmark	345	0.958333
2022-09-18	0.971472	0.96935	0.973518	BA.5	Denmark	237	0.979339
2022-09-19	0.969299	0.967085	0.971447	BA.5	Denmark	336	0.954545
2022-09-20	0.966963	0.96464	0.969222	BA.5	Denmark	458	0.956159
2022-09-21	0.964452	0.962019	0.966822	BA.5	Denmark	348	0.972067
2022-09-22	0.961753	0.959206	0.964234	BA.5	Denmark	506	0.954717
2022-09-23	0.958854	0.956186	0.961445	BA.5	Denmark	450	0.969828
2022-09-24	0.955741	0.95295	0.958455	BA.5	Denmark	334	0.97093
2022-09-25	0.952398	0.949476	0.955224	BA.5	Denmark	248	0.96124
2022-09-26	0.948812	0.945769	0.951765	BA.5	Denmark	379	0.966837
2022-09-27	0.944965	0.941803	0.948045	BA.5	Denmark	493	0.946257
2022-09-28	0.94084	0.937538	0.94407	BA.5	Denmark	384	0.932039
2022-09-29	0.936421	0.932991	0.93979	BA.5	Denmark	236	0.951613
2022-09-30	0.931688	0.928123	0.935199	BA.5	Denmark	264	0.946237
2022-10-01	0.926623	0.922917	0.930263	BA.5	Denmark	266	0.895623
2022-10-02	0.921206	0.917352	0.924978	BA.5	Denmark	415	0.943182
2022-10-03	0.915416	0.911407	0.919307	BA.5	Denmark	345	0.927419
2022-10-04	0.909234	0.90505	0.913266	BA.5	Denmark	482	0.895911
2022-10-05	0.902638	0.898299	0.9068	BA.5	Denmark	395	0.897727
2022-10-06	0.895607	0.891114	0.899899	BA.5	Denmark	427	0.922246
2022-10-07	0.888119	0.883495	0.892567	BA.5	Denmark	257	0.89547
2022-10-08	0.880155	0.87539	0.884759	BA.5	Denmark	289	0.894737
2022-10-09	0.871692	0.866766	0.876438	BA.5	Denmark	275	0.875796
2022-10-10	0.862712	0.857596	0.867645	BA.5	Denmark	354	0.842857
2022-10-11	0.853195	0.847904	0.858293	BA.5	Denmark	333	0.834586
2022-10-12	0.843122	0.837665	0.848408	BA.5	Denmark	352	0.836105
2022-10-13	0.832478	0.82685	0.837898	BA.5	Denmark	309	0.839674
2022-10-14	0.821249	0.815464	0.826824	BA.5	Denmark	247	0.851724
2022-10-15	0.809421	0.803472	0.815176	BA.5	Denmark	359	0.831019
2022-10-16	0.796985	0.790856	0.802901	BA.5	Denmark	211	0.833992
2022-10-17	0.783935	0.777659	0.790059	BA.5	Denmark	264	0.804878
2022-10-18	0.770267	0.763786	0.776574	BA.5	Denmark	335	0.848101
2022-10-19	0.755983	0.749383	0.762525	BA.5	Denmark	280	0.779944
2022-10-20	0.741087	0.734267	0.747852	BA.5	Denmark	299	0.762755
2022-10-21	0.725589	0.718543	0.732576	BA.5	Denmark	178	0.698039
2022-10-22	0.709504	0.70223	0.716668	BA.5	Denmark	197	0.735075
2022-10-23	0.69285	0.685367	0.70026	BA.5	Denmark	176	0.684825
2022-10-24	0.675653	0.667925	0.683315	BA.5	Denmark	237	0.61399
2022-10-25	0.657942	0.649918	0.665907	BA.5	Denmark	230	0.668605
2022-10-26	0.639754	0.631428	0.647934	BA.5	Denmark	170	0.620438
2022-10-27	0.621129	0.612476	0.629676	BA.5	Denmark	259	0.60514
2022-10-28	0.602112	0.593172	0.610976	BA.5	Denmark	186	0.560241
2022-10-29	0.582755	0.573537	0.591964	BA.5	Denmark	162	0.566434
2022-10-30	0.563112	0.553633	0.572668	BA.5	Denmark	96	0.475248
2022-10-31	0.54324	0.533476	0.553034	BA.5	Denmark	120	0.550459
2022-11-01	0.523202	0.513143	0.53332	BA.5	Denmark	156	0.489028
2022-11-02	0.503061	0.492702	0.513434	BA.5	Denmark	120	0.521739
2022-11-03	0.482882	0.472319	0.493463	BA.5	Denmark	86	0.467391
2022-11-04	0.462731	0.451931	0.473607	BA.5	Denmark	82	0.41206
2022-11-05	0.442674	0.431662	0.453795	BA.5	Denmark	92	0.410714
2022-11-06	0.422774	0.411569	0.434153	BA.5	Denmark	60	0.394737
2022-11-07	0.403096	0.391685	0.414657	BA.5	Denmark	96	0.442396
2022-11-08	0.383699	0.372185	0.395362	BA.5	Denmark	78	0.336207
2022-11-09	0.364639	0.353064	0.37647	BA.5	Denmark	103	0.378676
2022-11-10	0.34597	0.334354	0.357858	BA.5	Denmark	85	0.319549
2022-11-11	0.32774	0.316051	0.339661	BA.5	Denmark	52	0.239631
2022-11-12	0.309992	0.298357	0.321915	BA.5	Denmark	67	0.340102
2022-11-13	0.292763	0.281165	0.304649	BA.5	Denmark	58	0.327684
2022-11-14	0.276088	0.264625	0.287908	BA.5	Denmark	56	0.314607
2022-11-15	0.259992	0.248657	0.271682	BA.5	Denmark	68	0.293103
2022-11-16	0.244499	0.233264	0.256055	BA.5	Denmark	49	0.227907
2022-11-17	0.229622	0.218553	0.240961	BA.5	Denmark	52	0.302326
2022-11-18	0.215375	0.204524	0.226583	BA.5	Denmark	40	0.210526
2022-11-19	0.201764	0.191161	0.212779	BA.5	Denmark	35	0.185185
2022-11-20	0.188789	0.17847	0.1996	BA.5	Denmark	30	0.194805
2022-11-21	0.176449	0.1664	0.187022	BA.5	Denmark	20	0.16129
2022-11-22	0.164737	0.15497	0.175044	BA.5	Denmark	44	0.199095
2022-11-23	0.153644	0.144201	0.163665	BA.5	Denmark	15	0.194805
2022-08-02	0.314167	0.290647	0.337998	BA.5	India	87	0.378261
2022-08-03	0.304508	0.282225	0.327206	BA.5	India	61	0.317708
2022-08-04	0.295014	0.273942	0.316577	BA.5	India	62	0.354286
2022-08-05	0.285687	0.265814	0.306168	BA.5	India	42	0.265823
2022-08-06	0.276534	0.257701	0.296009	BA.5	India	48	0.280702
2022-08-07	0.267557	0.249504	0.286038	BA.5	India	41	0.238372
2022-08-08	0.25876	0.241629	0.276269	BA.5	India	10	0.243902
2022-08-09	0.250146	0.233845	0.266912	BA.5	India	29	0.204225
2022-08-10	0.241717	0.226172	0.25765	BA.5	India	25	0.277778
2022-08-11	0.233475	0.218666	0.24861	BA.5	India	30	0.252101
2022-08-12	0.225422	0.211327	0.23994	BA.5	India	32	0.207792
2022-08-13	0.217558	0.204152	0.231513	BA.5	India	23	0.227723
2022-08-14	0.209885	0.197031	0.223195	BA.5	India	24	0.255319
2022-08-15	0.202401	0.190037	0.215248	BA.5	India	15	0.283019
2022-08-16	0.195106	0.183154	0.20741	BA.5	India	7	0.109375
2022-08-17	0.188001	0.176456	0.199936	BA.5	India	16	0.163265
2022-08-18	0.181083	0.169813	0.192642	BA.5	India	19	0.182692
2022-08-19	0.174352	0.163354	0.185669	BA.5	India	15	0.153061
2022-08-20	0.167805	0.15707	0.178732	BA.5	India	16	0.207792
2022-08-21	0.161441	0.150865	0.172263	BA.5	India	10	0.133333
2022-08-22	0.155257	0.144814	0.16585	BA.5	India	7	0.233333
2022-08-23	0.14925	0.138858	0.159756	BA.5	India	8	0.0727273
2022-08-24	0.143419	0.133161	0.153786	BA.5	India	7	0.0583333
2022-08-25	0.137759	0.127511	0.148045	BA.5	India	8	0.102564
2022-08-26	0.132269	0.122086	0.142517	BA.5	India	5	0.0625
2022-08-27	0.126943	0.116804	0.137111	BA.5	India	8	0.0987654
2022-08-29	0.116776	0.106699	0.126892	BA.5	India	3	0.1875
2022-08-30	0.111926	0.101923	0.122012	BA.5	India	3	0.0535714
2022-08-31	0.107227	0.0972873	0.117281	BA.5	India	2	0.0487805
2022-09-01	0.102676	0.0927909	0.112746	BA.5	India	5	0.178571
2022-09-02	0.0982677	0.0883741	0.108277	BA.5	India	16	0.152381
2022-09-03	0.0939996	0.0841589	0.103948	BA.5	India	12	0.12766
2022-09-04	0.0898675	0.0800942	0.0998432	BA.5	India	6	0.0618557
2022-09-05	0.0858674	0.076241	0.0957806	BA.5	India	7	0.0958904
2022-09-06	0.0819958	0.0724723	0.0917862	BA.5	India	3	0.025
2022-09-07	0.0782488	0.0688623	0.0879858	BA.5	India	12	0.103448
2022-09-08	0.0746229	0.0653601	0.0842404	BA.5	India	7	0.0654206
2022-09-09	0.0711144	0.0620037	0.0806169	BA.5	India	11	0.105769
2022-09-10	0.0677201	0.0587852	0.07708	BA.5	India	17	0.163462
2022-09-11	0.0644365	0.0556735	0.0736441	BA.5	India	13	0.128713
2022-09-12	0.0612605	0.0526267	0.0703453	BA.5	India	1	0.0181818
2022-09-13	0.058189	0.0497375	0.0671212	BA.5	India	1	0.0119048
2022-09-14	0.0552191	0.0470069	0.0639481	BA.5	India	8	0.103896
2022-09-15	0.0523482	0.0443485	0.0609269	BA.5	India	3	0.0526316
2022-09-16	0.0495737	0.0417695	0.0579921	BA.5	India	1	0.0151515
2022-09-17	0.0468933	0.0393196	0.0551107	BA.5	India	1	0.0153846
2022-09-18	0.0443048	0.0369479	0.0523258	BA.5	India	2	0.0333333
2022-09-19	0.0418063	0.0346843	0.0496149	BA.5	India	1	0.0294118
2022-09-20	0.039396	0.0324915	0.0469664	BA.5	India	4	0.0449438
2022-09-22	0.0348341	0.0284229	0.0419276	BA.5	India	4	0.0597015
2022-09-23	0.03268	0.0265133	0.0395322	BA.5	India	1	0.0196078
2022-09-24	0.030609	0.0247117	0.037221	BA.5	India	1	0.0357143
2022-09-25	0.0286204	0.022979	0.0349686	BA.5	India	1	0.030303
2022-09-26	0.0267132	0.0213153	0.0327797	BA.5	India	1	0.125
2022-09-28	0.0231411	0.0182579	0.0286657	BA.5	India	1	0.030303
2022-09-29	0.0214749	0.0168103	0.0267376	BA.5	India	1	0.030303
2022-10-01	0.0183797	0.014216	0.02314	BA.5	India	1	0.0344828
2022-10-04	0.014319	0.0108739	0.0183018	BA.5	India	1	0.015873
2022-10-05	0.013117	0.00991297	0.0168509	BA.5	India	1	0.0188679
2022-10-09	0.00903017	0.00666101	0.0118575	BA.5	India	2	0.0363636
2022-10-11	0.00739235	0.00537167	0.00983917	BA.5	India	1	0.0222222
2022-10-13	0.00599937	0.00429788	0.00808934	BA.5	India	2	0.0666667
2022-10-14	0.00538773	0.00383185	0.0073194	BA.5	India	1	0.0625
2022-10-15	0.00482869	0.00341167	0.00660052	BA.5	India	1	0.0714286
2022-10-24	0.00166368	0.00109425	0.00241723	BA.5	India	1	0.125
2022-10-28	0.000998199	0.000631349	0.00149051	BA.5	India	1	0.0833333
2022-08-02	0.999685	0.999459	0.999838	BA.5	Indonesia	216	1
2022-08-03	0.999655	0.999413	0.999821	BA.5	Indonesia	143	0.993056
2022-08-04	0.999623	0.999363	0.999803	BA.5	Indonesia	174	1
2022-08-05	0.999587	0.999307	0.999782	BA.5	Indonesia	117	1
2022-08-06	0.999549	0.999246	0.999759	BA.5	Indonesia	97	1
2022-08-07	0.999506	0.99918	0.999734	BA.5	Indonesia	62	1
2022-08-08	0.99946	0.999109	0.999706	BA.5	Indonesia	49	1
2022-08-09	0.999408	0.999032	0.999675	BA.5	Indonesia	187	1
2022-08-10	0.999352	0.998947	0.999641	BA.5	Indonesia	145	1
2022-08-11	0.999291	0.998855	0.999603	BA.5	Indonesia	102	1
2022-08-12	0.999224	0.998754	0.999561	BA.5	Indonesia	116	1
2022-08-13	0.99915	0.998645	0.999514	BA.5	Indonesia	106	1
2022-08-14	0.999069	0.998526	0.999463	BA.5	Indonesia	72	1
2022-08-15	0.99898	0.998397	0.999406	BA.5	Indonesia	75	1
2022-08-16	0.998882	0.998259	0.999342	BA.5	Indonesia	151	1
2022-08-17	0.998775	0.998101	0.999272	BA.5	Indonesia	183	1
2022-08-18	0.998657	0.997935	0.999195	BA.5	Indonesia	54	1
2022-08-19	0.998527	0.997752	0.99911	BA.5	Indonesia	100	1
2022-08-20	0.998385	0.997554	0.999016	BA.5	Indonesia	66	1
2022-08-21	0.998229	0.997335	0.99891	BA.5	Indonesia	60	1
2022-08-22	0.998057	0.997092	0.998791	BA.5	Indonesia	49	1
2022-08-23	0.997868	0.996833	0.99866	BA.5	Indonesia	130	1
2022-08-24	0.997659	0.99655	0.998515	BA.5	Indonesia	72	1
2022-08-25	0.99743	0.996243	0.998353	BA.5	Indonesia	65	1
2022-08-26	0.997178	0.995908	0.998174	BA.5	Indonesia	74	1
2022-08-27	0.996901	0.995531	0.997978	BA.5	Indonesia	76	1
2022-08-28	0.996595	0.995126	0.997759	BA.5	Indonesia	44	1
2022-08-29	0.996258	0.994678	0.997513	BA.5	Indonesia	31	1
2022-08-30	0.995886	0.994189	0.997237	BA.5	Indonesia	70	1
2022-08-31	0.995477	0.993653	0.996937	BA.5	Indonesia	76	1
2022-09-01	0.995025	0.993069	0.996606	BA.5	Indonesia	57	1
2022-09-02	0.994526	0.992436	0.996233	BA.5	Indonesia	95	1
2022-09-03	0.993976	0.991744	0.995818	BA.5	Indonesia	55	1
2022-09-04	0.993368	0.990974	0.995356	BA.5	Indonesia	44	1
2022-09-05	0.992697	0.990138	0.994841	BA.5	Indonesia	45	1
2022-09-06	0.991956	0.989208	0.994267	BA.5	Indonesia	72	1
2022-09-07	0.991136	0.988197	0.993625	BA.5	Indonesia	86	1
2022-09-08	0.990229	0.987081	0.992912	BA.5	Indonesia	78	1
2022-09-09	0.989227	0.985852	0.992122	BA.5	Indonesia	59	0.983333
2022-09-10	0.988118	0.984496	0.991243	BA.5	Indonesia	61	1
2022-09-11	0.98689	0.983022	0.990247	BA.5	Indonesia	55	1
2022-09-12	0.98553	0.98139	0.989143	BA.5	Indonesia	28	1
2022-09-13	0.984025	0.979605	0.987904	BA.5	Indonesia	81	0.987805
2022-09-14	0.982357	0.977616	0.986537	BA.5	Indonesia	59	1
2022-09-15	0.98051	0.975421	0.985004	BA.5	Indonesia	58	1
2022-09-16	0.978462	0.973012	0.983296	BA.5	Indonesia	57	0.982759
2022-09-17	0.976192	0.970337	0.981397	BA.5	Indonesia	57	0.95
2022-09-18	0.973675	0.967432	0.979285	BA.5	Indonesia	26	0.896552
2022-09-19	0.970885	0.964164	0.976941	BA.5	Indonesia	15	0.882353
2022-09-20	0.967791	0.960588	0.974288	BA.5	Indonesia	57	0.95
2022-09-21	0.96436	0.956663	0.971314	BA.5	Indonesia	62	0.939394
2022-09-22	0.960556	0.952327	0.968018	BA.5	Indonesia	83	0.988095
2022-09-23	0.95634	0.94756	0.964403	BA.5	Indonesia	70	0.985915
2022-09-24	0.951667	0.942323	0.960334	BA.5	Indonesia	46	0.978723
2022-09-25	0.94649	0.936534	0.955771	BA.5	Indonesia	29	0.935484
2022-09-26	0.940757	0.930094	0.950674	BA.5	Indonesia	17	0.894737
2022-09-27	0.934412	0.922992	0.945062	BA.5	Indonesia	48	0.979592
2022-09-28	0.927396	0.915209	0.93876	BA.5	Indonesia	25	0.892857
2022-09-29	0.919642	0.906665	0.931761	BA.5	Indonesia	29	0.935484
2022-09-30	0.911084	0.897324	0.924004	BA.5	Indonesia	44	0.977778
2022-10-01	0.90165	0.887087	0.915416	BA.5	Indonesia	36	0.947368
2022-10-02	0.891265	0.875698	0.905928	BA.5	Indonesia	12	0.75
2022-10-03	0.879852	0.863518	0.895582	BA.5	Indonesia	19	0.95
2022-10-04	0.867336	0.850218	0.884014	BA.5	Indonesia	51	0.927273
2022-10-05	0.85364	0.835577	0.871324	BA.5	Indonesia	27	0.9
2022-10-06	0.83869	0.819772	0.857361	BA.5	Indonesia	28	0.965517
2022-10-07	0.82242	0.802478	0.842072	BA.5	Indonesia	23	0.793103
2022-10-08	0.80477	0.78385	0.825196	BA.5	Indonesia	25	0.892857
2022-10-09	0.785692	0.76392	0.807055	BA.5	Indonesia	15	0.9375
2022-10-10	0.765152	0.742513	0.787448	BA.5	Indonesia	19	0.95
2022-10-11	0.743137	0.719758	0.766243	BA.5	Indonesia	36	0.642857
2022-10-12	0.719653	0.695751	0.743451	BA.5	Indonesia	25	0.675676
2022-10-13	0.694734	0.670293	0.719225	BA.5	Indonesia	27	0.5
2022-10-14	0.668443	0.643635	0.693635	BA.5	Indonesia	12	0.218182
2022-10-15	0.640871	0.615725	0.666826	BA.5	Indonesia	11	0.6875
2022-10-16	0.612145	0.586569	0.638569	BA.5	Indonesia	19	0.863636
2022-10-17	0.58242	0.556294	0.6092	BA.5	Indonesia	6	0.857143
2022-10-18	0.551884	0.525489	0.579056	BA.5	Indonesia	24	0.545455
2022-10-19	0.520749	0.494069	0.548079	BA.5	Indonesia	15	0.6
2022-10-20	0.489249	0.462523	0.51671	BA.5	Indonesia	21	0.477273
2022-10-21	0.457633	0.431026	0.484828	BA.5	Indonesia	21	0.375
2022-10-22	0.426158	0.399878	0.453104	BA.5	Indonesia	29	0.408451
2022-10-23	0.395077	0.368971	0.422143	BA.5	Indonesia	7	0.233333
2022-10-24	0.364635	0.338948	0.390976	BA.5	Indonesia	7	0.318182
2022-10-25	0.335062	0.30984	0.360821	BA.5	Indonesia	38	0.376238
2022-10-26	0.30656	0.281823	0.331649	BA.5	Indonesia	20	0.25641
2022-10-27	0.279304	0.255346	0.303606	BA.5	Indonesia	14	0.208955
2022-10-28	0.253436	0.230245	0.276968	BA.5	Indonesia	16	0.246154
2022-10-29	0.229064	0.206746	0.251818	BA.5	Indonesia	23	0.383333
2022-10-30	0.206261	0.184956	0.228263	BA.5	Indonesia	8	0.2
2022-10-31	0.185065	0.164693	0.206072	BA.5	Indonesia	8	0.210526
2022-11-01	0.165488	0.146319	0.185452	BA.5	Indonesia	13	0.180556
2022-11-02	0.147511	0.129489	0.166261	BA.5	Indonesia	7	0.0933333
2022-11-03	0.131094	0.114213	0.148781	BA.5	Indonesia	10	0.16129
2022-11-04	0.116177	0.100443	0.13279	BA.5	Indonesia	8	0.210526
2022-11-05	0.102689	0.0880616	0.11827	BA.5	Indonesia	3	0.111111
2022-11-06	0.0905455	0.0769853	0.105058	BA.5	Indonesia	5	0.16129
2022-11-07	0.0796568	0.0671684	0.0931387	BA.5	Indonesia	4	0.190476
2022-11-08	0.0699297	0.0583599	0.0824001	BA.5	Indonesia	10	0.131579
2022-11-09	0.06127	0.0506677	0.0727081	BA.5	Indonesia	4	0.0833333
2022-11-10	0.0535848	0.0438663	0.0641078	BA.5	Indonesia	3	0.0545455
2022-11-11	0.046784	0.0379445	0.0564808	BA.5	Indonesia	1	0.025641
2022-11-12	0.0407819	0.0327884	0.0496036	BA.5	Indonesia	1	0.0117647
2022-11-13	0.0354976	0.0282759	0.0435489	BA.5	Indonesia	1	0.00970874
2022-11-14	0.0308555	0.0243298	0.038187	BA.5	Indonesia	2	0.037037
2022-11-15	0.026786	0.0208976	0.0334451	BA.5	Indonesia	3	0.0681818
2022-11-16	0.0232252	0.01792	0.0292518	BA.5	Indonesia	1	0.0714286
2022-11-20	0.0129875	0.00960318	0.0169916	BA.5	Indonesia	1	0.5
2022-08-02	0.995555	0.994336	0.996599	BA.5	Israel	240	0.991736
2022-08-03	0.995351	0.9941	0.996426	BA.5	Israel	225	0.995575
2022-08-04	0.995135	0.993851	0.996245	BA.5	Israel	311	0.987302
2022-08-05	0.994909	0.99359	0.996054	BA.5	Israel	369	0.994609
2022-08-06	0.994671	0.993316	0.995849	BA.5	Israel	247	0.991968
2022-08-07	0.99442	0.993029	0.995632	BA.5	Israel	163	0.981928
2022-08-08	0.994156	0.992732	0.995407	BA.5	Israel	476	0.995816
2022-08-09	0.993879	0.992419	0.995172	BA.5	Israel	282	0.992958
2022-08-10	0.993586	0.992088	0.994918	BA.5	Israel	315	0.981308
2022-08-11	0.993278	0.991746	0.99465	BA.5	Israel	278	1
2022-08-12	0.992952	0.991378	0.994365	BA.5	Israel	177	1
2022-08-13	0.992609	0.99099	0.994066	BA.5	Israel	61	1
2022-08-14	0.992247	0.990584	0.993748	BA.5	Israel	79	1
2022-08-15	0.991865	0.990157	0.993419	BA.5	Israel	229	0.995652
2022-08-16	0.991461	0.989699	0.993058	BA.5	Israel	195	0.989848
2022-08-17	0.991035	0.989221	0.992678	BA.5	Israel	164	0.982036
2022-08-18	0.990584	0.988719	0.992272	BA.5	Israel	188	0.994709
2022-08-19	0.990107	0.988196	0.991847	BA.5	Israel	176	0.99435
2022-08-20	0.989602	0.98764	0.991395	BA.5	Israel	113	1
2022-08-21	0.989068	0.987054	0.990917	BA.5	Israel	114	0.982759
2022-08-22	0.988503	0.986435	0.990407	BA.5	Israel	286	1
2022-08-23	0.987904	0.985784	0.989864	BA.5	Israel	156	0.987342
2022-08-24	0.987269	0.985091	0.989287	BA.5	Israel	155	1
2022-08-25	0.986595	0.984355	0.988675	BA.5	Israel	143	0.993056
2022-08-26	0.98588	0.983582	0.98802	BA.5	Israel	150	0.980392
2022-08-27	0.985122	0.982757	0.987326	BA.5	Israel	111	0.973684
2022-08-28	0.984317	0.981887	0.986583	BA.5	Israel	107	0.981651
2022-08-29	0.983461	0.98097	0.985795	BA.5	Israel	86	0.977273
2022-08-30	0.982552	0.979981	0.984955	BA.5	Israel	14	1
2022-08-31	0.981585	0.978927	0.984064	BA.5	Israel	51	0.980769
2022-09-01	0.980557	0.977817	0.983113	BA.5	Israel	104	0.981132
2022-09-02	0.979462	0.976645	0.982097	BA.5	Israel	166	0.97076
2022-09-03	0.978297	0.975414	0.981018	BA.5	Israel	106	0.990654
2022-09-04	0.977056	0.974065	0.979857	BA.5	Israel	93	0.978947
2022-09-05	0.975734	0.972635	0.978644	BA.5	Israel	177	0.994382
2022-09-06	0.974325	0.971145	0.977335	BA.5	Israel	132	0.963504
2022-09-07	0.972823	0.969525	0.975917	BA.5	Israel	122	1
2022-09-08	0.97122	0.9678	0.974435	BA.5	Israel	141	0.959184
2022-09-09	0.969511	0.965955	0.972832	BA.5	Israel	139	0.926667
2022-09-10	0.967686	0.964003	0.971141	BA.5	Israel	81	0.975904
2022-09-11	0.965739	0.961923	0.969318	BA.5	Israel	83	0.976471
2022-09-12	0.963659	0.959708	0.967353	BA.5	Israel	149	0.980263
2022-09-13	0.961438	0.957362	0.96529	BA.5	Israel	95	0.979381
2022-09-14	0.959066	0.954835	0.963062	BA.5	Israel	113	0.957627
2022-09-15	0.956531	0.952154	0.960663	BA.5	Israel	163	0.953216
2022-09-16	0.953822	0.949264	0.958142	BA.5	Israel	171	0.966102
2022-09-17	0.950927	0.946213	0.955394	BA.5	Israel	121	0.952756
2022-09-18	0.947834	0.942961	0.952428	BA.5	Israel	113	0.94958
2022-09-19	0.944527	0.939484	0.949281	BA.5	Israel	223	0.973799
2022-09-20	0.940993	0.935738	0.945951	BA.5	Israel	152	0.962025
2022-09-21	0.937217	0.931768	0.942378	BA.5	Israel	205	0.936073
2022-09-22	0.933181	0.927529	0.938538	BA.5	Israel	138	0.926174
2022-09-23	0.92887	0.922967	0.934473	BA.5	Israel	108	0.964286
2022-09-24	0.924265	0.91811	0.930102	BA.5	Israel	97	0.941748
2022-09-25	0.919347	0.912953	0.925388	BA.5	Israel	110	0.940171
2022-09-26	0.914097	0.907463	0.920373	BA.5	Israel	118	0.921875
2022-09-27	0.908494	0.90161	0.915045	BA.5	Israel	57	0.904762
2022-09-28	0.902519	0.895376	0.909397	BA.5	Israel	76	0.915663
2022-09-29	0.896149	0.888708	0.903337	BA.5	Israel	147	0.907407
2022-09-30	0.889362	0.881662	0.896876	BA.5	Israel	151	0.92638
2022-10-01	0.882137	0.874124	0.889957	BA.5	Israel	104	0.888889
2022-10-02	0.874451	0.866161	0.882572	BA.5	Israel	78	0.917647
2022-10-03	0.866282	0.857672	0.874741	BA.5	Israel	150	0.903614
2022-10-04	0.857607	0.848683	0.866432	BA.5	Israel	96	0.806723
2022-10-05	0.848405	0.839127	0.857594	BA.5	Israel	20	0.833333
2022-10-06	0.838656	0.828997	0.848172	BA.5	Israel	7	0.7
2022-10-07	0.82834	0.818397	0.838185	BA.5	Israel	89	0.839623
2022-10-08	0.817438	0.807209	0.827646	BA.5	Israel	85	0.867347
2022-10-09	0.805935	0.795395	0.816457	BA.5	Israel	67	0.858974
2022-10-10	0.793817	0.782947	0.804693	BA.5	Israel	62	0.712644
2022-10-11	0.781074	0.769799	0.792225	BA.5	Israel	62	0.837838
2022-10-12	0.767697	0.756094	0.779203	BA.5	Israel	67	0.663366
2022-10-13	0.753682	0.741757	0.765471	BA.5	Israel	89	0.735537
2022-10-14	0.73903	0.7268	0.751149	BA.5	Israel	81	0.826531
2022-10-15	0.723746	0.711173	0.736189	BA.5	Israel	66	0.804878
2022-10-16	0.70784	0.694991	0.720482	BA.5	Israel	45	0.849057
2022-10-17	0.691327	0.67814	0.704314	BA.5	Israel	78	0.684211
2022-10-18	0.674229	0.660616	0.687541	BA.5	Israel	61	0.580952
2022-10-19	0.656571	0.642725	0.670108	BA.5	Israel	84	0.552632
2022-10-20	0.638388	0.62431	0.652187	BA.5	Israel	76	0.517007
2022-10-21	0.619719	0.605433	0.633726	BA.5	Israel	76	0.567164
2022-10-22	0.600608	0.58607	0.61483	BA.5	Israel	35	0.426829
2022-10-23	0.581107	0.56636	0.595536	BA.5	Israel	44	0.505747
2022-10-24	0.561271	0.546393	0.575926	BA.5	Israel	72	0.483221
2022-10-25	0.54116	0.526165	0.556109	BA.5	Israel	56	0.608696
2022-10-26	0.52084	0.505572	0.535923	BA.5	Israel	40	0.384615
2022-10-27	0.500378	0.484939	0.515621	BA.5	Israel	64	0.48855
2022-10-28	0.479844	0.464231	0.495336	BA.5	Israel	43	0.452632
2022-10-29	0.459311	0.443542	0.475063	BA.5	Israel	29	0.408451
2022-10-30	0.438849	0.422859	0.454764	BA.5	Israel	24	0.470588
2022-10-31	0.418531	0.402403	0.434504	BA.5	Israel	55	0.45082
2022-11-01	0.398425	0.382205	0.414526	BA.5	Israel	37	0.310924
2022-11-02	0.3786	0.362403	0.394737	BA.5	Israel	18	0.315789
2022-11-03	0.359119	0.34286	0.375234	BA.5	Israel	28	0.373333
2022-11-04	0.34004	0.32387	0.356175	BA.5	Israel	17	0.472222
2022-11-05	0.321419	0.305313	0.337492	BA.5	Israel	27	0.428571
2022-11-06	0.303305	0.28747	0.319279	BA.5	Israel	9	0.243243
2022-11-07	0.285739	0.270062	0.301574	BA.5	Israel	31	0.284404
2022-11-08	0.268759	0.253273	0.284453	BA.5	Israel	31	0.292453
2022-11-09	0.252396	0.237123	0.267861	BA.5	Israel	28	0.311111
2022-11-10	0.236672	0.221646	0.251877	BA.5	Israel	21	0.283784
2022-11-11	0.221607	0.206953	0.236486	BA.5	Israel	35	0.309735
2022-11-12	0.207212	0.192901	0.221834	BA.5	Israel	15	0.227273
2022-11-13	0.193493	0.179511	0.207852	BA.5	Israel	15	0.227273
2022-11-14	0.180452	0.166837	0.194506	BA.5	Israel	45	0.276074
2022-11-15	0.168084	0.154827	0.181742	BA.5	Israel	14	0.111111
2022-11-16	0.156383	0.143517	0.169668	BA.5	Israel	20	0.152672
2022-11-17	0.145335	0.132911	0.158225	BA.5	Israel	42	0.205882
2022-11-18	0.134926	0.122911	0.147404	BA.5	Israel	35	0.159091
2022-11-19	0.125139	0.113601	0.137159	BA.5	Israel	11	0.0909091
2022-11-20	0.115952	0.104831	0.127495	BA.5	Israel	2	0.0350877
2022-11-21	0.107345	0.0966902	0.118483	BA.5	Israel	19	0.148438
2022-11-22	0.0992941	0.0891176	0.11008	BA.5	Israel	5	0.0980392
2022-08-02	0.997654	0.996444	0.998561	BA.5	Malaysia	78	0.987342
2022-08-03	0.997486	0.99621	0.998445	BA.5	Malaysia	82	0.987952
2022-08-04	0.997306	0.995961	0.998323	BA.5	Malaysia	97	0.989796
2022-08-05	0.997114	0.995696	0.998189	BA.5	Malaysia	74	1
2022-08-06	0.996907	0.995411	0.998045	BA.5	Malaysia	54	0.964286
2022-08-07	0.996686	0.995103	0.997892	BA.5	Malaysia	58	1
2022-08-08	0.996449	0.994783	0.997726	BA.5	Malaysia	46	1
2022-08-09	0.996194	0.994438	0.997547	BA.5	Malaysia	101	0.990196
2022-08-10	0.995922	0.994071	0.997353	BA.5	Malaysia	72	1
2022-08-11	0.995629	0.99368	0.997142	BA.5	Malaysia	54	0.947368
2022-08-12	0.995316	0.993259	0.996918	BA.5	Malaysia	61	1
2022-08-13	0.994979	0.992815	0.996676	BA.5	Malaysia	69	1
2022-08-14	0.994619	0.992347	0.996415	BA.5	Malaysia	35	1
2022-08-15	0.994232	0.991844	0.996129	BA.5	Malaysia	49	0.98
2022-08-16	0.993817	0.99131	0.99582	BA.5	Malaysia	77	1
2022-08-17	0.993372	0.990732	0.99549	BA.5	Malaysia	117	0.983193
2022-08-18	0.992895	0.990119	0.995134	BA.5	Malaysia	70	1
2022-08-19	0.992383	0.989465	0.994749	BA.5	Malaysia	77	1
2022-08-20	0.991834	0.988771	0.994334	BA.5	Malaysia	40	1
2022-08-21	0.991244	0.988033	0.993886	BA.5	Malaysia	35	1
2022-08-22	0.990612	0.987241	0.993402	BA.5	Malaysia	50	0.961538
2022-08-23	0.989934	0.986389	0.992883	BA.5	Malaysia	68	0.985507
2022-08-24	0.989205	0.985493	0.992315	BA.5	Malaysia	54	0.947368
2022-08-25	0.988424	0.984538	0.991705	BA.5	Malaysia	37	0.948718
2022-08-26	0.987585	0.983509	0.991051	BA.5	Malaysia	39	1
2022-08-27	0.986685	0.982413	0.990339	BA.5	Malaysia	38	0.95
2022-08-28	0.985718	0.981239	0.989576	BA.5	Malaysia	27	1
2022-08-29	0.984681	0.979975	0.988752	BA.5	Malaysia	43	1
2022-08-30	0.983567	0.978634	0.987854	BA.5	Malaysia	43	0.977273
2022-08-31	0.982371	0.977218	0.986889	BA.5	Malaysia	46	0.978723
2022-09-01	0.981086	0.975686	0.985849	BA.5	Malaysia	25	1
2022-09-02	0.979707	0.974053	0.98472	BA.5	Malaysia	54	1
2022-09-03	0.978226	0.97231	0.9835	BA.5	Malaysia	45	0.978261
2022-09-04	0.976635	0.970434	0.982191	BA.5	Malaysia	33	1
2022-09-05	0.974926	0.968396	0.980757	BA.5	Malaysia	18	1
2022-09-06	0.97309	0.966228	0.979239	BA.5	Malaysia	44	0.977778
2022-09-07	0.971118	0.963957	0.977582	BA.5	Malaysia	37	0.973684
2022-09-08	0.968999	0.961542	0.975793	BA.5	Malaysia	59	0.983333
2022-09-09	0.966722	0.958892	0.973857	BA.5	Malaysia	35	0.972222
2022-09-10	0.964276	0.956103	0.97177	BA.5	Malaysia	35	0.945946
2022-09-11	0.961648	0.953102	0.969548	BA.5	Malaysia	25	0.892857
2022-09-12	0.958824	0.949844	0.967133	BA.5	Malaysia	22	0.88
2022-09-13	0.95579	0.946347	0.964531	BA.5	Malaysia	59	1
2022-09-14	0.95253	0.942617	0.961706	BA.5	Malaysia	42	0.976744
2022-09-15	0.949027	0.938626	0.958679	BA.5	Malaysia	37	1
2022-09-16	0.945263	0.934422	0.955352	BA.5	Malaysia	32	0.888889
2022-09-17	0.94122	0.929893	0.951738	BA.5	Malaysia	22	0.916667
2022-09-18	0.936877	0.924977	0.947871	BA.5	Malaysia	19	1
2022-09-19	0.932212	0.919749	0.943708	BA.5	Malaysia	31	1
2022-09-20	0.927202	0.914213	0.939286	BA.5	Malaysia	46	0.938776
2022-09-21	0.921823	0.908246	0.934441	BA.5	Malaysia	34	0.971429
2022-09-22	0.91605	0.901891	0.929252	BA.5	Malaysia	33	0.942857
2022-09-23	0.909856	0.895118	0.923687	BA.5	Malaysia	21	1
2022-09-24	0.903211	0.887869	0.917637	BA.5	Malaysia	25	0.862069
2022-09-25	0.896087	0.880098	0.911163	BA.5	Malaysia	22	0.956522
2022-09-26	0.888452	0.871908	0.904152	BA.5	Malaysia	16	0.941176
2022-09-27	0.880276	0.863129	0.896633	BA.5	Malaysia	22	0.916667
2022-09-28	0.871525	0.853726	0.888707	BA.5	Malaysia	16	0.761905
2022-09-29	0.862166	0.84362	0.880248	BA.5	Malaysia	25	0.961538
2022-09-30	0.852166	0.83275	0.871008	BA.5	Malaysia	18	0.857143
2022-10-01	0.841491	0.821222	0.861119	BA.5	Malaysia	31	0.939394
2022-10-02	0.830109	0.809092	0.850615	BA.5	Malaysia	5	1
2022-10-03	0.817987	0.795931	0.839314	BA.5	Malaysia	11	1
2022-10-04	0.805096	0.782353	0.827345	BA.5	Malaysia	26	0.896552
2022-10-05	0.791408	0.767624	0.814519	BA.5	Malaysia	16	0.842105
2022-10-06	0.776898	0.752132	0.801136	BA.5	Malaysia	6	0.6
2022-10-07	0.761547	0.735781	0.786806	BA.5	Malaysia	9	0.818182
2022-10-08	0.745339	0.718613	0.771593	BA.5	Malaysia	9	0.75
2022-10-09	0.728265	0.700662	0.755267	BA.5	Malaysia	6	0.75
2022-10-10	0.710324	0.681618	0.738094	BA.5	Malaysia	3	0.75
2022-10-11	0.691523	0.66187	0.720288	BA.5	Malaysia	7	0.7
2022-10-12	0.671877	0.641259	0.701686	BA.5	Malaysia	15	0.789474
2022-10-13	0.651412	0.619944	0.682133	BA.5	Malaysia	10	0.625
2022-10-14	0.630167	0.59794	0.661962	BA.5	Malaysia	14	0.736842
2022-10-15	0.608192	0.575025	0.640794	BA.5	Malaysia	13	0.722222
2022-10-16	0.585546	0.551875	0.618852	BA.5	Malaysia	5	0.416667
2022-10-17	0.562305	0.527944	0.596079	BA.5	Malaysia	6	0.428571
2022-10-18	0.538553	0.503625	0.572721	BA.5	Malaysia	6	0.24
2022-10-19	0.514388	0.479035	0.549045	BA.5	Malaysia	15	0.6
2022-10-20	0.489915	0.453936	0.524711	BA.5	Malaysia	18	0.62069
2022-10-21	0.465252	0.42969	0.500182	BA.5	Malaysia	14	0.583333
2022-10-22	0.440518	0.405169	0.47546	BA.5	Malaysia	14	0.538462
2022-10-23	0.415839	0.380967	0.450411	BA.5	Malaysia	9	0.75
2022-10-24	0.391344	0.356731	0.425636	BA.5	Malaysia	5	0.416667
2022-10-25	0.367159	0.332809	0.401095	BA.5	Malaysia	2	0.166667
2022-10-26	0.343406	0.309886	0.376988	BA.5	Malaysia	9	0.225
2022-10-27	0.320202	0.287393	0.35319	BA.5	Malaysia	6	0.230769
2022-10-28	0.297655	0.265822	0.329946	BA.5	Malaysia	5	0.192308
2022-10-29	0.275862	0.245073	0.307443	BA.5	Malaysia	7	0.388889
2022-10-30	0.254906	0.224922	0.285395	BA.5	Malaysia	2	0.5
2022-10-31	0.23486	0.206065	0.26447	BA.5	Malaysia	6	0.545455
2022-11-01	0.21578	0.188159	0.244362	BA.5	Malaysia	10	0.238095
2022-11-02	0.197707	0.17131	0.225279	BA.5	Malaysia	7	0.170732
2022-11-03	0.180669	0.155453	0.207155	BA.5	Malaysia	8	0.216216
2022-11-04	0.164679	0.140597	0.189851	BA.5	Malaysia	4	0.166667
2022-11-05	0.149739	0.126883	0.173642	BA.5	Malaysia	2	0.0666667
2022-11-06	0.135838	0.114229	0.158735	BA.5	Malaysia	1	0.0625
2022-11-07	0.122955	0.102681	0.144883	BA.5	Malaysia	2	0.333333
2022-11-08	0.111059	0.0921112	0.131935	BA.5	Malaysia	7	0.111111
2022-11-09	0.100116	0.0823736	0.119875	BA.5	Malaysia	4	0.0645161
2022-11-10	0.0900813	0.0734681	0.108839	BA.5	Malaysia	1	0.0151515
2022-11-12	0.0725513	0.0580343	0.0891036	BA.5	Malaysia	1	0.037037
2022-08-02	0.999643	0.999195	0.999898	BA.5	Peru	165	1
2022-08-03	0.999621	0.999153	0.999889	BA.5	Peru	161	0.993827
2022-08-04	0.999598	0.999108	0.99988	BA.5	Peru	141	1
2022-08-05	0.999572	0.999061	0.99987	BA.5	Peru	157	1
2022-08-06	0.999546	0.99901	0.99986	BA.5	Peru	86	1
2022-08-07	0.999517	0.998954	0.999848	BA.5	Peru	36	1
2022-08-08	0.999486	0.998899	0.999836	BA.5	Peru	30	1
2022-08-09	0.999454	0.998838	0.999822	BA.5	Peru	170	1
2022-08-10	0.999419	0.998775	0.999807	BA.5	Peru	99	0.99
2022-08-11	0.999382	0.99871	0.999791	BA.5	Peru	119	1
2022-08-12	0.999343	0.998638	0.999773	BA.5	Peru	91	1
2022-08-13	0.999301	0.998566	0.999754	BA.5	Peru	95	1
2022-08-14	0.999256	0.998489	0.999734	BA.5	Peru	45	1
2022-08-15	0.999208	0.998406	0.999712	BA.5	Peru	23	1
2022-08-16	0.999157	0.99832	0.999688	BA.5	Peru	65	1
2022-08-17	0.999103	0.998228	0.999662	BA.5	Peru	104	1
2022-08-18	0.999045	0.998131	0.999633	BA.5	Peru	92	1
2022-08-19	0.998982	0.998032	0.999602	BA.5	Peru	100	1
2022-08-20	0.998916	0.997928	0.999569	BA.5	Peru	88	1
2022-08-21	0.998844	0.997812	0.999534	BA.5	Peru	45	1
2022-08-22	0.998768	0.997689	0.999495	BA.5	Peru	26	1
2022-08-23	0.998686	0.997563	0.999451	BA.5	Peru	146	1
2022-08-24	0.998599	0.997428	0.999404	BA.5	Peru	88	1
2022-08-25	0.998505	0.997282	0.999355	BA.5	Peru	70	1
2022-08-26	0.998404	0.997137	0.9993	BA.5	Peru	76	0.987013
2022-08-27	0.998296	0.996962	0.999242	BA.5	Peru	79	0.9875
2022-08-28	0.99818	0.99679	0.999177	BA.5	Peru	55	1
2022-08-29	0.998056	0.996604	0.999107	BA.5	Peru	26	1
2022-08-30	0.997922	0.996396	0.999031	BA.5	Peru	75	1
2022-08-31	0.997778	0.996181	0.998948	BA.5	Peru	32	1
2022-09-01	0.997622	0.995952	0.998852	BA.5	Peru	73	1
2022-09-02	0.997455	0.995703	0.998752	BA.5	Peru	68	1
2022-09-03	0.997275	0.995452	0.998646	BA.5	Peru	81	1
2022-09-04	0.997081	0.995167	0.998525	BA.5	Peru	93	1
2022-09-05	0.996872	0.994864	0.998392	BA.5	Peru	43	1
2022-09-06	0.996645	0.994553	0.99825	BA.5	Peru	140	1
2022-09-07	0.9964	0.994201	0.99809	BA.5	Peru	66	1
2022-09-08	0.996135	0.993824	0.997916	BA.5	Peru	81	1
2022-09-09	0.995848	0.993424	0.997726	BA.5	Peru	66	1
2022-09-10	0.995537	0.992986	0.997519	BA.5	Peru	54	1
2022-09-11	0.995199	0.992511	0.997296	BA.5	Peru	33	1
2022-09-12	0.994832	0.992027	0.997046	BA.5	Peru	20	1
2022-09-13	0.994433	0.991473	0.996776	BA.5	Peru	57	1
2022-09-14	0.993999	0.990908	0.996471	BA.5	Peru	43	1
2022-09-15	0.993526	0.990272	0.996154	BA.5	Peru	38	0.974359
2022-09-16	0.99301	0.989585	0.995794	BA.5	Peru	41	0.97619
2022-09-17	0.992446	0.988814	0.995394	BA.5	Peru	30	1
2022-09-18	0.99183	0.987954	0.994983	BA.5	Peru	23	0.958333
2022-09-19	0.991156	0.987034	0.994507	BA.5	Peru	17	1
2022-09-20	0.990418	0.986043	0.993994	BA.5	Peru	42	1
2022-09-21	0.989608	0.984955	0.993417	BA.5	Peru	51	1
2022-09-22	0.988718	0.98376	0.99279	BA.5	Peru	33	0.970588
2022-09-23	0.987741	0.982462	0.992097	BA.5	Peru	30	1
2022-09-24	0.986665	0.981029	0.99132	BA.5	Peru	31	1
2022-09-25	0.985479	0.979502	0.99049	BA.5	Peru	14	1
2022-09-26	0.984172	0.977765	0.989569	BA.5	Peru	12	1
2022-09-27	0.982728	0.975802	0.98854	BA.5	Peru	44	1
2022-09-28	0.981132	0.973678	0.987375	BA.5	Peru	17	1
2022-09-29	0.979366	0.971326	0.98613	BA.5	Peru	18	1
2022-09-30	0.977409	0.968772	0.984698	BA.5	Peru	25	1
2022-10-01	0.97524	0.965921	0.983131	BA.5	Peru	22	0.956522
2022-10-02	0.972832	0.962757	0.981372	BA.5	Peru	3	1
2022-10-03	0.970158	0.959302	0.979355	BA.5	Peru	7	0.875
2022-10-04	0.967184	0.955429	0.97714	BA.5	Peru	10	1
2022-10-05	0.963875	0.951188	0.974675	BA.5	Peru	13	1
2022-10-06	0.96019	0.946503	0.97194	BA.5	Peru	4	1
2022-10-07	0.956085	0.941386	0.968829	BA.5	Peru	9	1
2022-10-08	0.951509	0.93566	0.96535	BA.5	Peru	17	1
2022-10-09	0.946407	0.929273	0.961417	BA.5	Peru	2	1
2022-10-10	0.940716	0.922287	0.957055	BA.5	Peru	4	1
2022-10-11	0.934369	0.91459	0.952104	BA.5	Peru	12	0.857143
2022-10-12	0.927289	0.90601	0.946551	BA.5	Peru	11	1
2022-10-13	0.919395	0.896514	0.940352	BA.5	Peru	14	1
2022-10-14	0.910598	0.886031	0.933423	BA.5	Peru	9	1
2022-10-15	0.900803	0.87457	0.925662	BA.5	Peru	11	0.846154
2022-10-16	0.889907	0.861832	0.91685	BA.5	Peru	13	1
2022-10-17	0.877804	0.847731	0.906735	BA.5	Peru	2	1
2022-10-18	0.864382	0.832221	0.895302	BA.5	Peru	13	0.764706
2022-10-19	0.84953	0.81529	0.882684	BA.5	Peru	7	0.875
2022-10-20	0.833137	0.796773	0.868846	BA.5	Peru	10	0.833333
2022-10-21	0.815098	0.776505	0.853067	BA.5	Peru	3	0.75
2022-10-23	0.773715	0.730633	0.816081	BA.5	Peru	1	0.5
2022-10-24	0.750235	0.705277	0.794205	BA.5	Peru	3	0.6
2022-10-25	0.724847	0.678228	0.770705	BA.5	Peru	13	0.8125
2022-10-26	0.69756	0.649273	0.744983	BA.5	Peru	9	0.642857
2022-10-27	0.668427	0.618971	0.717153	BA.5	Peru	6	0.666667
2022-10-28	0.637549	0.587357	0.687434	BA.5	Peru	6	0.428571
2022-10-29	0.605082	0.554706	0.655569	BA.5	Peru	6	0.666667
2022-10-30	0.571238	0.520505	0.622788	BA.5	Peru	3	0.5
2022-11-01	0.500539	0.450589	0.55224	BA.5	Peru	7	0.538462
2022-11-02	0.464357	0.414706	0.515668	BA.5	Peru	2	0.666667
2022-11-03	0.428123	0.379359	0.478754	BA.5	Peru	9	0.36
2022-11-04	0.392232	0.344145	0.442579	BA.5	Peru	7	0.368421
2022-11-05	0.357076	0.309924	0.406203	BA.5	Peru	13	0.464286
2022-11-06	0.323022	0.277588	0.371286	BA.5	Peru	4	0.307692
2022-11-07	0.290401	0.24661	0.337643	BA.5	Peru	3	0.1875
2022-11-08	0.259491	0.21757	0.305205	BA.5	Peru	14	0.245614
2022-11-09	0.230511	0.190351	0.274651	BA.5	Peru	10	0.30303
2022-11-10	0.203619	0.165414	0.246314	BA.5	Peru	5	0.151515
2022-11-11	0.178905	0.142702	0.219953	BA.5	Peru	1	0.111111
2022-11-12	0.156401	0.122346	0.195593	BA.5	Peru	9	0.2
2022-11-13	0.136087	0.104023	0.173001	BA.5	Peru	5	0.0961538
2022-08-02	0.863178	0.843803	0.881156	BA.5	Singapore	53	0.929825
2022-08-03	0.859539	0.840146	0.877637	BA.5	Singapore	46	0.938776
2022-08-04	0.855803	0.8364	0.873996	BA.5	Singapore	22	0.785714
2022-08-05	0.851966	0.832589	0.870228	BA.5	Singapore	17	0.944444
2022-08-06	0.848027	0.828667	0.866321	BA.5	Singapore	11	0.916667
2022-08-07	0.84398	0.824639	0.862268	BA.5	Singapore	11	0.916667
2022-08-08	0.839825	0.820464	0.858192	BA.5	Singapore	9	0.9
2022-08-09	0.835556	0.816123	0.853944	BA.5	Singapore	91	0.947917
2022-08-10	0.831172	0.811697	0.849577	BA.5	Singapore	21	0.807692
2022-08-11	0.826668	0.807286	0.845131	BA.5	Singapore	65	0.942029
2022-08-12	0.822042	0.802592	0.840515	BA.5	Singapore	62	0.898551
2022-08-13	0.817289	0.797777	0.83578	BA.5	Singapore	37	0.860465
2022-08-14	0.812406	0.792964	0.830935	BA.5	Singapore	17	0.809524
2022-08-15	0.80739	0.787954	0.82592	BA.5	Singapore	16	0.8
2022-08-16	0.802235	0.782818	0.820771	BA.5	Singapore	70	0.972222
2022-08-17	0.796939	0.777558	0.815503	BA.5	Singapore	44	0.830189
2022-08-18	0.791497	0.77212	0.810109	BA.5	Singapore	35	0.875
2022-08-19	0.785905	0.766549	0.804496	BA.5	Singapore	48	0.872727
2022-08-20	0.780159	0.760828	0.798743	BA.5	Singapore	34	0.73913
2022-08-21	0.774255	0.754955	0.792823	BA.5	Singapore	17	0.73913
2022-08-22	0.768188	0.749013	0.786746	BA.5	Singapore	13	0.722222
2022-08-23	0.761954	0.742867	0.780479	BA.5	Singapore	72	0.935065
2022-08-24	0.755548	0.736548	0.774057	BA.5	Singapore	40	0.769231
2022-08-25	0.748966	0.729976	0.767516	BA.5	Singapore	47	0.886792
2022-08-26	0.742204	0.723279	0.760831	BA.5	Singapore	43	0.843137
2022-08-27	0.735257	0.716368	0.753784	BA.5	Singapore	35	0.813953
2022-08-28	0.728121	0.709224	0.746568	BA.5	Singapore	22	0.814815
2022-08-29	0.720791	0.702058	0.739142	BA.5	Singapore	15	0.75
2022-08-30	0.713264	0.694669	0.731484	BA.5	Singapore	53	0.84127
2022-08-31	0.705535	0.687081	0.72365	BA.5	Singapore	40	0.634921
2022-09-01	0.6976	0.679094	0.715561	BA.5	Singapore	40	0.727273
2022-09-02	0.689455	0.671017	0.707327	BA.5	Singapore	46	0.836364
2022-09-03	0.681098	0.662688	0.698878	BA.5	Singapore	23	0.884615
2022-09-04	0.672525	0.65417	0.690376	BA.5	Singapore	10	0.625
2022-09-05	0.663733	0.645335	0.681538	BA.5	Singapore	2	1
2022-09-06	0.65472	0.636371	0.672461	BA.5	Singapore	30	0.789474
2022-09-07	0.645484	0.627002	0.663365	BA.5	Singapore	21	0.525
2022-09-08	0.636024	0.617459	0.654045	BA.5	Singapore	23	0.534884
2022-09-09	0.626338	0.607958	0.644359	BA.5	Singapore	37	0.606557
2022-09-10	0.616426	0.597903	0.634443	BA.5	Singapore	25	0.454545
2022-09-11	0.60629	0.587931	0.624394	BA.5	Singapore	13	0.419355
2022-09-12	0.59593	0.577571	0.614116	BA.5	Singapore	3	0.272727
2022-09-13	0.585348	0.567035	0.603617	BA.5	Singapore	24	0.533333
2022-09-14	0.574547	0.55624	0.59313	BA.5	Singapore	22	0.318841
2022-09-15	0.563532	0.545133	0.582165	BA.5	Singapore	23	0.489362
2022-09-16	0.552308	0.533989	0.570919	BA.5	Singapore	30	0.566038
2022-09-17	0.54088	0.522557	0.559556	BA.5	Singapore	15	0.263158
2022-09-18	0.529257	0.510805	0.548067	BA.5	Singapore	7	0.241379
2022-09-19	0.517446	0.499013	0.536406	BA.5	Singapore	5	0.217391
2022-09-20	0.505457	0.486841	0.524465	BA.5	Singapore	22	0.478261
2022-09-21	0.493301	0.474496	0.512337	BA.5	Singapore	20	0.327869
2022-09-22	0.480991	0.462097	0.500068	BA.5	Singapore	20	0.307692
2022-09-23	0.468539	0.449525	0.487772	BA.5	Singapore	17	0.53125
2022-09-24	0.455961	0.436904	0.475379	BA.5	Singapore	11	0.289474
2022-09-25	0.443273	0.424124	0.462812	BA.5	Singapore	10	0.555556
2022-09-26	0.430491	0.411221	0.45002	BA.5	Singapore	6	0.375
2022-09-27	0.417634	0.398308	0.437177	BA.5	Singapore	19	0.322034
2022-09-28	0.404722	0.38527	0.424371	BA.5	Singapore	18	0.3
2022-09-29	0.391773	0.372319	0.411555	BA.5	Singapore	26	0.333333
2022-09-30	0.378809	0.359372	0.39868	BA.5	Singapore	5	0.0877193
2022-10-01	0.365852	0.346569	0.385616	BA.5	Singapore	1	0.0188679
2022-10-02	0.352924	0.333854	0.372754	BA.5	Singapore	6	0.285714
2022-10-04	0.327244	0.308278	0.346886	BA.5	Singapore	9	0.157895
2022-10-05	0.314537	0.295648	0.334139	BA.5	Singapore	27	0.329268
2022-10-06	0.30195	0.28319	0.321438	BA.5	Singapore	14	0.241379
2022-10-07	0.289504	0.270812	0.308712	BA.5	Singapore	12	0.206897
2022-10-08	0.277222	0.258736	0.296259	BA.5	Singapore	6	0.09375
2022-10-09	0.265123	0.246863	0.283865	BA.5	Singapore	3	0.1
2022-10-10	0.253229	0.235158	0.271853	BA.5	Singapore	3	0.166667
2022-10-11	0.241558	0.223749	0.259972	BA.5	Singapore	14	0.205882
2022-10-12	0.230128	0.212614	0.248319	BA.5	Singapore	19	0.223529
2022-10-13	0.218956	0.201761	0.236757	BA.5	Singapore	12	0.173913
2022-10-14	0.208058	0.191089	0.225474	BA.5	Singapore	13	0.232143
2022-10-15	0.197446	0.180842	0.214492	BA.5	Singapore	8	0.190476
2022-10-16	0.187134	0.170906	0.203835	BA.5	Singapore	1	0.0588235
2022-10-18	0.167447	0.151999	0.183571	BA.5	Singapore	9	0.147541
2022-10-19	0.158088	0.143082	0.174002	BA.5	Singapore	11	0.171875
2022-10-20	0.149061	0.134493	0.164629	BA.5	Singapore	8	0.135593
2022-10-21	0.14037	0.126219	0.155524	BA.5	Singapore	7	0.132075
2022-10-22	0.132017	0.11825	0.146624	BA.5	Singapore	8	0.153846
2022-10-25	0.108989	0.096588	0.122362	BA.5	Singapore	13	0.65
2022-10-26	0.101984	0.0900171	0.114862	BA.5	Singapore	18	0.183673
2022-10-27	0.0953085	0.0837916	0.10778	BA.5	Singapore	10	0.243902
2022-10-28	0.0889575	0.0779564	0.100983	BA.5	Singapore	4	0.137931
2022-10-29	0.0829247	0.0723812	0.0944085	BA.5	Singapore	7	0.175
2022-10-30	0.0772032	0.0670986	0.0881782	BA.5	Singapore	5	0.277778
2022-10-31	0.0717853	0.0621139	0.0822839	BA.5	Singapore	3	0.157895
2022-11-01	0.0666626	0.0574232	0.0766919	BA.5	Singapore	9	0.152542
2022-11-02	0.0618264	0.0529941	0.071402	BA.5	Singapore	12	0.148148
2022-11-03	0.0572674	0.0488764	0.066452	BA.5	Singapore	4	0.108108
2022-11-04	0.052976	0.0450039	0.0617125	BA.5	Singapore	8	0.142857
2022-11-05	0.0489425	0.0413864	0.057239	BA.5	Singapore	11	0.22449
2022-11-06	0.0451569	0.0380183	0.0530208	BA.5	Singapore	4	0.142857
2022-11-07	0.0416091	0.0348293	0.049031	BA.5	Singapore	2	0.181818
2022-11-08	0.0382889	0.0318984	0.04532	BA.5	Singapore	6	0.171429
2022-11-09	0.0351863	0.0291666	0.0418238	BA.5	Singapore	6	0.0810811
2022-11-10	0.0322912	0.0266256	0.0385655	BA.5	Singapore	7	0.155556
2022-11-11	0.0295937	0.0242899	0.0355163	BA.5	Singapore	5	0.128205
2022-11-12	0.027084	0.0221003	0.0326303	BA.5	Singapore	8	0.125
2022-11-13	0.0247526	0.0200907	0.0299714	BA.5	Singapore	2	0.142857
2022-11-15	0.0205871	0.0165255	0.025098	BA.5	Singapore	5	0.113636
2022-11-16	0.0187349	0.0149418	0.0229672	BA.5	Singapore	2	0.0294118
2022-11-17	0.0170248	0.0134783	0.0209957	BA.5	Singapore	2	0.0606061
2022-08-02	0.996244	0.995778	0.996683	BA.5	United Kingdom	1020	1
2022-08-03	0.995996	0.995507	0.996457	BA.5	United Kingdom	990	0.998991
2022-08-04	0.99573	0.995218	0.996215	BA.5	United Kingdom	842	0.99645
2022-08-05	0.995447	0.994908	0.995957	BA.5	United Kingdom	694	0.995696
2022-08-06	0.995145	0.994577	0.99568	BA.5	United Kingdom	744	0.994652
2022-08-07	0.994822	0.994227	0.995385	BA.5	United Kingdom	373	0.997326
2022-08-08	0.994477	0.993853	0.995069	BA.5	United Kingdom	345	0.994236
2022-08-09	0.994109	0.993456	0.994731	BA.5	United Kingdom	801	0.996269
2022-08-10	0.993716	0.99303	0.994368	BA.5	United Kingdom	805	0.993827
2022-08-11	0.993296	0.992579	0.993981	BA.5	United Kingdom	659	0.998485
2022-08-12	0.992847	0.992095	0.993566	BA.5	United Kingdom	596	1
2022-08-13	0.992368	0.991579	0.993121	BA.5	United Kingdom	598	0.996667
2022-08-14	0.991857	0.991032	0.992648	BA.5	United Kingdom	354	0.997183
2022-08-15	0.99131	0.990446	0.992141	BA.5	United Kingdom	300	0.996678
2022-08-16	0.990727	0.98982	0.991597	BA.5	United Kingdom	668	0.995529
2022-08-17	0.990103	0.989155	0.991016	BA.5	United Kingdom	586	0.99322
2022-08-18	0.989437	0.988442	0.990393	BA.5	United Kingdom	517	0.996146
2022-08-19	0.988725	0.987684	0.989726	BA.5	United Kingdom	451	0.993392
2022-08-20	0.987965	0.986874	0.989012	BA.5	United Kingdom	448	0.995556
2022-08-21	0.987153	0.986011	0.988249	BA.5	United Kingdom	272	0.989091
2022-08-22	0.986285	0.985089	0.987432	BA.5	United Kingdom	238	0.97541
2022-08-23	0.985358	0.984108	0.986558	BA.5	United Kingdom	513	0.992263
2022-08-24	0.984368	0.983061	0.985625	BA.5	United Kingdom	459	0.993506
2022-08-25	0.98331	0.981942	0.984623	BA.5	United Kingdom	327	0.98494
2022-08-26	0.98218	0.980746	0.983559	BA.5	United Kingdom	365	1
2022-08-27	0.980973	0.979479	0.982413	BA.5	United Kingdom	321	0.987692
2022-08-28	0.979684	0.978125	0.981186	BA.5	United Kingdom	238	0.97541
2022-08-29	0.978306	0.97668	0.979875	BA.5	United Kingdom	214	0.981651
2022-08-30	0.976835	0.975141	0.978479	BA.5	United Kingdom	354	0.988827
2022-08-31	0.975264	0.9735	0.976981	BA.5	United Kingdom	505	0.978682
2022-09-01	0.973586	0.971745	0.975377	BA.5	United Kingdom	370	0.994624
2022-09-02	0.971795	0.969868	0.973664	BA.5	United Kingdom	430	0.966292
2022-09-03	0.969883	0.967873	0.971833	BA.5	United Kingdom	310	0.981013
2022-09-04	0.967841	0.96575	0.969869	BA.5	United Kingdom	225	0.969828
2022-09-05	0.965662	0.963486	0.967779	BA.5	United Kingdom	233	0.987288
2022-09-06	0.963337	0.961068	0.965546	BA.5	United Kingdom	480	0.977597
2022-09-07	0.960856	0.958496	0.963159	BA.5	United Kingdom	373	0.97644
2022-09-08	0.95821	0.955759	0.960597	BA.5	United Kingdom	284	0.959459
2022-09-09	0.955389	0.952836	0.957866	BA.5	United Kingdom	280	0.939597
2022-09-10	0.95238	0.949736	0.954966	BA.5	United Kingdom	276	0.932432
2022-09-11	0.949174	0.946424	0.951861	BA.5	United Kingdom	209	0.958716
2022-09-12	0.945758	0.942897	0.948541	BA.5	United Kingdom	192	0.964824
2022-09-13	0.94212	0.939152	0.944991	BA.5	United Kingdom	447	0.935146
2022-09-14	0.938246	0.935194	0.941232	BA.5	United Kingdom	415	0.928412
2022-09-15	0.934123	0.930943	0.93722	BA.5	United Kingdom	364	0.919192
2022-09-16	0.929738	0.926456	0.932949	BA.5	United Kingdom	341	0.916667
2022-09-17	0.925076	0.92169	0.928401	BA.5	United Kingdom	275	0.925926
2022-09-18	0.920121	0.916632	0.92356	BA.5	United Kingdom	203	0.89823
2022-09-19	0.914859	0.911275	0.918392	BA.5	United Kingdom	190	0.945274
2022-09-20	0.909274	0.905584	0.912921	BA.5	United Kingdom	272	0.937931
2022-09-21	0.903351	0.899563	0.907085	BA.5	United Kingdom	535	0.894649
2022-09-22	0.897072	0.893207	0.900892	BA.5	United Kingdom	564	0.874419
2022-09-23	0.890422	0.886449	0.89435	BA.5	United Kingdom	437	0.845261
2022-09-24	0.883385	0.879329	0.887395	BA.5	United Kingdom	531	0.880597
2022-09-25	0.875945	0.871787	0.880051	BA.5	United Kingdom	281	0.81686
2022-09-26	0.868086	0.863816	0.872322	BA.5	United Kingdom	305	0.884058
2022-09-27	0.859793	0.85547	0.864112	BA.5	United Kingdom	586	0.854227
2022-09-28	0.851051	0.846622	0.855468	BA.5	United Kingdom	483	0.813131
2022-09-29	0.841847	0.837315	0.846359	BA.5	United Kingdom	515	0.834684
2022-09-30	0.832167	0.827545	0.836789	BA.5	United Kingdom	469	0.824253
2022-10-01	0.822001	0.817266	0.826698	BA.5	United Kingdom	387	0.844978
2022-10-02	0.811337	0.806502	0.816155	BA.5	United Kingdom	273	0.777778
2022-10-03	0.800169	0.795249	0.805113	BA.5	United Kingdom	336	0.775982
2022-10-04	0.788488	0.783473	0.793563	BA.5	United Kingdom	708	0.797297
2022-10-05	0.776292	0.771188	0.781468	BA.5	United Kingdom	618	0.739234
2022-10-06	0.763579	0.758374	0.768856	BA.5	United Kingdom	624	0.743743
2022-10-07	0.750349	0.745022	0.755744	BA.5	United Kingdom	570	0.76716
2022-10-08	0.736608	0.731164	0.742132	BA.5	United Kingdom	512	0.728307
2022-10-09	0.722361	0.716796	0.727949	BA.5	United Kingdom	270	0.678392
2022-10-10	0.707621	0.70196	0.713301	BA.5	United Kingdom	254	0.725714
2022-10-11	0.692402	0.686604	0.698195	BA.5	United Kingdom	524	0.671795
2022-10-12	0.676721	0.670818	0.682679	BA.5	United Kingdom	534	0.680255
2022-10-13	0.6606	0.654488	0.666718	BA.5	United Kingdom	432	0.667697
2022-10-14	0.644065	0.637836	0.650344	BA.5	United Kingdom	319	0.581056
2022-10-15	0.627146	0.620778	0.633566	BA.5	United Kingdom	389	0.614534
2022-10-16	0.609874	0.603382	0.616541	BA.5	United Kingdom	245	0.631443
2022-10-17	0.592287	0.585632	0.599125	BA.5	United Kingdom	213	0.619186
2022-10-18	0.574425	0.567588	0.581388	BA.5	United Kingdom	517	0.573807
2022-10-19	0.556329	0.549322	0.563499	BA.5	United Kingdom	385	0.557971
2022-10-20	0.538045	0.530896	0.545405	BA.5	United Kingdom	313	0.536878
2022-10-21	0.519621	0.512196	0.52716	BA.5	United Kingdom	213	0.471239
2022-10-22	0.501105	0.493447	0.508862	BA.5	United Kingdom	312	0.496025
2022-10-23	0.482548	0.474625	0.490476	BA.5	United Kingdom	137	0.464407
2022-10-24	0.464	0.455909	0.472079	BA.5	United Kingdom	115	0.493562
2022-10-25	0.445513	0.437268	0.453757	BA.5	United Kingdom	271	0.451667
2022-10-26	0.427136	0.418723	0.435536	BA.5	United Kingdom	203	0.490338
2022-10-27	0.408921	0.400372	0.417451	BA.5	United Kingdom	240	0.541761
2022-10-28	0.390913	0.382252	0.399604	BA.5	United Kingdom	172	0.455026
2022-10-29	0.37316	0.364385	0.381953	BA.5	United Kingdom	169	0.432225
2022-10-30	0.355705	0.346869	0.364563	BA.5	United Kingdom	66	0.356757
2022-10-31	0.338587	0.329672	0.347551	BA.5	United Kingdom	53	0.370629
2022-11-01	0.321846	0.31286	0.330811	BA.5	United Kingdom	87	0.32342
2022-11-02	0.305513	0.29655	0.314488	BA.5	United Kingdom	95	0.339286
2022-11-03	0.28962	0.280686	0.298595	BA.5	United Kingdom	99	0.383721
2022-11-04	0.274192	0.26532	0.283146	BA.5	United Kingdom	41	0.195238
2022-11-05	0.259252	0.250469	0.268146	BA.5	United Kingdom	45	0.228426
2022-11-06	0.244818	0.236135	0.253648	BA.5	United Kingdom	28	0.239316
2022-11-07	0.230905	0.222356	0.239618	BA.5	United Kingdom	27	0.230769
2022-11-08	0.217523	0.209065	0.226096	BA.5	United Kingdom	44	0.164794
2022-11-09	0.204679	0.19638	0.21311	BA.5	United Kingdom	46	0.181818
2022-11-10	0.192377	0.184295	0.200696	BA.5	United Kingdom	39	0.166667
2022-11-11	0.180618	0.172683	0.188774	BA.5	United Kingdom	18	0.0952381
2022-11-12	0.169399	0.161671	0.177403	BA.5	United Kingdom	29	0.146465
2022-11-13	0.158714	0.151174	0.166531	BA.5	United Kingdom	21	0.196262
2022-11-14	0.148557	0.141187	0.156168	BA.5	United Kingdom	19	0.2375
2022-11-15	0.138917	0.131744	0.146331	BA.5	United Kingdom	40	0.188679
2022-11-16	0.129783	0.122827	0.136988	BA.5	United Kingdom	20	0.106383
2022-11-17	0.121141	0.114402	0.128146	BA.5	United Kingdom	14	0.112903
2022-11-18	0.112978	0.10647	0.119751	BA.5	United Kingdom	34	0.219355
2022-11-19	0.105277	0.0989918	0.111817	BA.5	United Kingdom	13	0.112069
2022-11-20	0.0980227	0.0919576	0.104338	BA.5	United Kingdom	14	0.177215
2022-11-22	0.0847831	0.079174	0.0906179	BA.5	United Kingdom	3	0.047619
2022-08-02	0.997651	0.997472	0.997824	BA.5	USA	6721	0.998811
2022-08-03	0.997537	0.997353	0.997716	BA.5	USA	4920	0.997365
2022-08-04	0.997417	0.997228	0.997602	BA.5	USA	4300	0.998607
2022-08-05	0.997291	0.997096	0.99748	BA.5	USA	3959	0.99748
2022-08-06	0.997158	0.996958	0.997353	BA.5	USA	3443	0.997971
2022-08-07	0.997018	0.996812	0.997218	BA.5	USA	2340	0.997017
2022-08-08	0.99687	0.996658	0.997076	BA.5	USA	2342	0.996596
2022-08-09	0.996713	0.996495	0.996926	BA.5	USA	4605	0.997401
2022-08-10	0.996548	0.996324	0.996768	BA.5	USA	3762	0.998408
2022-08-11	0.996374	0.996144	0.996601	BA.5	USA	3803	0.998163
2022-08-12	0.99619	0.995953	0.996425	BA.5	USA	4226	0.997875
2022-08-13	0.995995	0.995752	0.996238	BA.5	USA	3988	0.997
2022-08-14	0.99579	0.99554	0.99604	BA.5	USA	3003	0.99635
2022-08-15	0.995572	0.995315	0.99583	BA.5	USA	2768	0.994968
2022-08-16	0.995342	0.995077	0.995607	BA.5	USA	4801	0.995851
2022-08-17	0.995098	0.994825	0.995371	BA.5	USA	4179	0.995237
2022-08-18	0.99484	0.994559	0.995121	BA.5	USA	4031	0.996046
2022-08-19	0.994566	0.994277	0.994855	BA.5	USA	3641	0.994809
2022-08-20	0.994276	0.993979	0.994572	BA.5	USA	3778	0.992643
2022-08-21	0.993968	0.993663	0.994275	BA.5	USA	2753	0.991715
2022-08-22	0.993642	0.993326	0.993958	BA.5	USA	2873	0.993774
2022-08-23	0.993295	0.99297	0.99362	BA.5	USA	4975	0.992222
2022-08-24	0.992928	0.992591	0.993262	BA.5	USA	3688	0.994875
2022-08-25	0.992537	0.992191	0.992881	BA.5	USA	3323	0.993126
2022-08-26	0.992121	0.991765	0.992477	BA.5	USA	3175	0.987558
2022-08-27	0.99168	0.991313	0.992046	BA.5	USA	3628	0.990715
2022-08-28	0.99121	0.990832	0.99159	BA.5	USA	3319	0.993713
2022-08-29	0.99071	0.990318	0.991104	BA.5	USA	2851	0.991307
2022-08-30	0.990178	0.989775	0.990584	BA.5	USA	4743	0.991015
2022-08-31	0.989611	0.989195	0.990033	BA.5	USA	3647	0.992651
2022-09-01	0.989007	0.98858	0.989444	BA.5	USA	3075	0.991296
2022-09-02	0.988363	0.98792	0.988816	BA.5	USA	2906	0.990457
2022-09-03	0.987677	0.987216	0.988146	BA.5	USA	2596	0.991976
2022-09-04	0.986944	0.986467	0.98743	BA.5	USA	2308	0.990133
2022-09-05	0.986163	0.985669	0.986667	BA.5	USA	2581	0.986621
2022-09-06	0.985328	0.984819	0.985852	BA.5	USA	973	0.988821
2022-09-07	0.984437	0.983908	0.98498	BA.5	USA	4924	0.986774
2022-09-08	0.983485	0.982933	0.984048	BA.5	USA	2913	0.986454
2022-09-09	0.982467	0.981892	0.983056	BA.5	USA	2470	0.98328
2022-09-10	0.981379	0.980782	0.981986	BA.5	USA	2210	0.987048
2022-09-11	0.980215	0.979595	0.980847	BA.5	USA	2261	0.980911
2022-09-12	0.97897	0.978328	0.979628	BA.5	USA	1990	0.980296
2022-09-13	0.977637	0.976968	0.978318	BA.5	USA	4103	0.976905
2022-09-14	0.976211	0.975515	0.976917	BA.5	USA	3443	0.981191
2022-09-15	0.974684	0.973957	0.975417	BA.5	USA	2570	0.977186
2022-09-16	0.973049	0.972293	0.973816	BA.5	USA	2694	0.978214
2022-09-17	0.971297	0.970512	0.9721	BA.5	USA	2749	0.971721
2022-09-18	0.96942	0.968598	0.97026	BA.5	USA	2015	0.972021
2022-09-19	0.967409	0.966551	0.968285	BA.5	USA	1782	0.959612
2022-09-20	0.965254	0.964357	0.966166	BA.5	USA	3665	0.96422
2022-09-21	0.962944	0.962005	0.963893	BA.5	USA	2874	0.968655
2022-09-22	0.960468	0.959487	0.961461	BA.5	USA	2756	0.958275
2022-09-23	0.957814	0.956788	0.958851	BA.5	USA	2405	0.965088
2022-09-24	0.95497	0.953897	0.956046	BA.5	USA	2213	0.962592
2022-09-25	0.951921	0.950799	0.953046	BA.5	USA	1569	0.948036
2022-09-26	0.948653	0.94748	0.949828	BA.5	USA	1267	0.951916
2022-09-27	0.945151	0.943926	0.946376	BA.5	USA	2720	0.943462
2022-09-28	0.941398	0.940122	0.942681	BA.5	USA	2237	0.942689
2022-09-29	0.937378	0.936046	0.938722	BA.5	USA	2022	0.935245
2022-09-30	0.933073	0.931684	0.934479	BA.5	USA	1840	0.926952
2022-10-01	0.928464	0.927014	0.929944	BA.5	USA	1681	0.914084
2022-10-02	0.923532	0.922008	0.925078	BA.5	USA	1249	0.917708
2022-10-03	0.918255	0.916669	0.919866	BA.5	USA	1111	0.878261
2022-10-04	0.912613	0.910943	0.914304	BA.5	USA	1911	0.895921
2022-10-05	0.906584	0.904841	0.908353	BA.5	USA	1490	0.89705
2022-10-06	0.900146	0.898332	0.901985	BA.5	USA	1507	0.912228
2022-10-07	0.893275	0.891383	0.895194	BA.5	USA	1360	0.894149
2022-10-08	0.885949	0.883972	0.887943	BA.5	USA	1382	0.871375
2022-10-09	0.878145	0.876087	0.880224	BA.5	USA	979	0.870222
2022-10-10	0.869839	0.867697	0.872001	BA.5	USA	854	0.845545
2022-10-11	0.861008	0.858783	0.863246	BA.5	USA	1735	0.866633
2022-10-12	0.851631	0.849311	0.853953	BA.5	USA	1613	0.826332
2022-10-13	0.841685	0.839268	0.844098	BA.5	USA	1555	0.827568
2022-10-14	0.831152	0.828634	0.833664	BA.5	USA	1557	0.809672
2022-10-15	0.820013	0.817387	0.822615	BA.5	USA	1483	0.793472
2022-10-16	0.808252	0.805525	0.810949	BA.5	USA	933	0.780753
2022-10-17	0.795856	0.792999	0.798665	BA.5	USA	703	0.800683
2022-10-18	0.782814	0.77983	0.785702	BA.5	USA	1517	0.775562
2022-10-19	0.769119	0.766039	0.772111	BA.5	USA	1011	0.761869
2022-10-20	0.754769	0.75155	0.757856	BA.5	USA	1225	0.756173
2022-10-21	0.739765	0.736382	0.742972	BA.5	USA	943	0.751994
2022-10-22	0.724114	0.720624	0.727429	BA.5	USA	826	0.727753
2022-10-23	0.707828	0.704181	0.711271	BA.5	USA	581	0.670901
2022-10-24	0.690925	0.687134	0.694528	BA.5	USA	592	0.634512
2022-10-25	0.673429	0.669495	0.677224	BA.5	USA	1303	0.662093
2022-10-26	0.65537	0.651318	0.659297	BA.5	USA	787	0.659129
2022-10-27	0.636783	0.632606	0.640843	BA.5	USA	1079	0.645721
2022-10-28	0.617712	0.613365	0.621973	BA.5	USA	800	0.614439
2022-10-29	0.598205	0.593741	0.602615	BA.5	USA	778	0.625905
2022-10-30	0.578317	0.573684	0.582876	BA.5	USA	587	0.596545
2022-10-31	0.558105	0.55331	0.562857	BA.5	USA	521	0.572527
2022-11-01	0.537636	0.532684	0.542564	BA.5	USA	945	0.533296
2022-11-02	0.516975	0.511876	0.522054	BA.5	USA	806	0.510127
2022-11-03	0.496195	0.490966	0.501396	BA.5	USA	633	0.488049
2022-11-04	0.475368	0.47002	0.480707	BA.5	USA	671	0.476901
2022-11-05	0.454568	0.449086	0.460006	BA.5	USA	611	0.473277
2022-11-06	0.433868	0.428291	0.439438	BA.5	USA	401	0.450562
2022-11-07	0.413342	0.407682	0.419007	BA.5	USA	401	0.409602
2022-11-08	0.39306	0.387336	0.398788	BA.5	USA	704	0.429268
2022-11-09	0.37309	0.367331	0.378853	BA.5	USA	547	0.443994
2022-11-10	0.353496	0.34772	0.359301	BA.5	USA	409	0.368137
2022-11-11	0.334335	0.328565	0.340136	BA.5	USA	305	0.340402
2022-11-12	0.315662	0.30989	0.321461	BA.5	USA	194	0.329372
2022-11-13	0.297525	0.291768	0.303333	BA.5	USA	119	0.265033
2022-11-14	0.279964	0.274245	0.28574	BA.5	USA	122	0.283721
2022-11-15	0.263014	0.257377	0.2687	BA.5	USA	282	0.254513
2022-11-16	0.246705	0.241144	0.252319	BA.5	USA	161	0.260518
2022-11-17	0.231057	0.225585	0.236574	BA.5	USA	160	0.288809
2022-11-18	0.216086	0.21072	0.221521	BA.5	USA	98	0.25
2022-11-19	0.201802	0.196552	0.207138	BA.5	USA	68	0.189415
2022-11-20	0.18821	0.183111	0.193415	BA.5	USA	28	0.148936
2022-11-21	0.175307	0.170337	0.18038	BA.5	USA	6	0.15
2022-11-22	0.163088	0.158252	0.168023	BA.5	USA	6	0.461538
2022-11-24	0.140658	0.136126	0.145266	BA.5	USA	2	0.666667
2022-08-02	0.00859016	0.0074589	0.00979159	BA.2.75	Australia	4	0.01
2022-08-03	0.00900225	0.00782996	0.0102422	BA.2.75	Australia	5	0.0163934
2022-08-04	0.00943389	0.00821999	0.0107188	BA.2.75	Australia	1	0.0042735
2022-08-05	0.00988598	0.00862765	0.0112152	BA.2.75	Australia	1	0.00361011
2022-08-06	0.0103595	0.0090562	0.0117339	BA.2.75	Australia	6	0.03
2022-08-07	0.0108553	0.00950497	0.0122797	BA.2.75	Australia	6	0.028436
2022-08-08	0.0113746	0.00997702	0.0128489	BA.2.75	Australia	3	0.0105263
2022-08-09	0.0119184	0.0104735	0.0134413	BA.2.75	Australia	3	0.00737101
2022-08-10	0.0124877	0.0109944	0.0140611	BA.2.75	Australia	9	0.037037
2022-08-11	0.0130839	0.0115403	0.014703	BA.2.75	Australia	7	0.0364583
2022-08-12	0.013708	0.0121126	0.0153808	BA.2.75	Australia	4	0.0131148
2022-08-13	0.0143613	0.012713	0.0160868	BA.2.75	Australia	6	0.0454545
2022-08-14	0.0150452	0.0133444	0.0168207	BA.2.75	Australia	2	0.0124224
2022-08-15	0.015761	0.0140043	0.0175853	BA.2.75	Australia	5	0.0183824
2022-08-16	0.0165101	0.0146926	0.0183933	BA.2.75	Australia	18	0.0367347
2022-08-17	0.0172941	0.0154139	0.0192367	BA.2.75	Australia	10	0.0337838
2022-08-18	0.0181144	0.0161742	0.0201172	BA.2.75	Australia	14	0.0546875
2022-08-19	0.0189727	0.0169686	0.021039	BA.2.75	Australia	15	0.0576923
2022-08-20	0.0198706	0.0178034	0.0220019	BA.2.75	Australia	7	0.0397727
2022-08-21	0.0208098	0.0186803	0.0230038	BA.2.75	Australia	2	0.0113636
2022-08-22	0.0217922	0.0195918	0.0240526	BA.2.75	Australia	1	0.00515464
2022-08-23	0.0228195	0.0205542	0.0251455	BA.2.75	Australia	21	0.0470852
2022-08-24	0.0238937	0.0215569	0.0262872	BA.2.75	Australia	7	0.0318182
2022-08-25	0.0250167	0.0226169	0.0274793	BA.2.75	Australia	3	0.00993377
2022-08-26	0.0261906	0.023724	0.0287257	BA.2.75	Australia	3	0.0123457
2022-08-27	0.0274176	0.0248749	0.0300256	BA.2.75	Australia	3	0.0171429
2022-08-28	0.0286997	0.0260799	0.0313897	BA.2.75	Australia	13	0.0860927
2022-08-29	0.0300393	0.0273449	0.0328082	BA.2.75	Australia	11	0.0617978
2022-08-30	0.0314386	0.0286767	0.0342799	BA.2.75	Australia	20	0.0621118
2022-08-31	0.0329	0.0300563	0.0358188	BA.2.75	Australia	10	0.0588235
2022-09-01	0.0344261	0.0315063	0.0374244	BA.2.75	Australia	7	0.0307018
2022-09-02	0.0360192	0.0330247	0.0391014	BA.2.75	Australia	4	0.0272109
2022-09-03	0.0376819	0.0346038	0.0408525	BA.2.75	Australia	7	0.0451613
2022-09-04	0.0394169	0.036264	0.0426713	BA.2.75	Australia	1	0.00666667
2022-09-05	0.0412269	0.0379945	0.04456	BA.2.75	Australia	9	0.0584416
2022-09-06	0.0431146	0.0397994	0.0465306	BA.2.75	Australia	15	0.0543478
2022-09-07	0.0450828	0.0416813	0.048577	BA.2.75	Australia	11	0.0833333
2022-09-08	0.0471342	0.0436443	0.0507073	BA.2.75	Australia	16	0.0751174
2022-09-09	0.0492718	0.0457061	0.0529379	BA.2.75	Australia	5	0.0393701
2022-09-10	0.0514985	0.0478263	0.0552545	BA.2.75	Australia	16	0.118519
2022-09-11	0.0538171	0.0500671	0.0576587	BA.2.75	Australia	8	0.0522876
2022-09-12	0.0562306	0.0523998	0.0601672	BA.2.75	Australia	17	0.10303
2022-09-13	0.0587418	0.0548289	0.0627534	BA.2.75	Australia	18	0.0462725
2022-09-14	0.0613538	0.0573508	0.0654555	BA.2.75	Australia	16	0.0723982
2022-09-15	0.0640693	0.0599785	0.068269	BA.2.75	Australia	13	0.0560345
2022-09-16	0.0668913	0.0626984	0.0711633	BA.2.75	Australia	21	0.128049
2022-09-17	0.0698224	0.0655243	0.074181	BA.2.75	Australia	10	0.0694444
2022-09-18	0.0728655	0.068486	0.0773062	BA.2.75	Australia	10	0.0952381
2022-09-19	0.0760231	0.0715657	0.0805584	BA.2.75	Australia	8	0.0540541
2022-09-20	0.0792977	0.0747458	0.0839191	BA.2.75	Australia	16	0.0617761
2022-09-21	0.0826918	0.078045	0.0873883	BA.2.75	Australia	33	0.142241
2022-09-22	0.0862075	0.0814717	0.0909581	BA.2.75	Australia	20	0.103093
2022-09-23	0.0898469	0.0850106	0.0946923	BA.2.75	Australia	11	0.0833333
2022-09-24	0.0936118	0.0887089	0.0984934	BA.2.75	Australia	15	0.0862069
2022-09-25	0.0975038	0.0925039	0.102468	BA.2.75	Australia	7	0.0693069
2022-09-26	0.101524	0.0964657	0.106567	BA.2.75	Australia	18	0.0895522
2022-09-27	0.105674	0.100537	0.110787	BA.2.75	Australia	23	0.0777027
2022-09-28	0.109954	0.104732	0.115141	BA.2.75	Australia	13	0.0706522
2022-09-29	0.114364	0.109015	0.119633	BA.2.75	Australia	16	0.0727273
2022-09-30	0.118904	0.113483	0.124249	BA.2.75	Australia	19	0.111765
2022-10-01	0.123573	0.118084	0.12899	BA.2.75	Australia	14	0.104478
2022-10-02	0.128372	0.122812	0.133871	BA.2.75	Australia	12	0.131868
2022-10-03	0.133297	0.127668	0.138886	BA.2.75	Australia	16	0.124031
2022-10-04	0.138346	0.132602	0.144001	BA.2.75	Australia	42	0.12
2022-10-05	0.143518	0.137679	0.149267	BA.2.75	Australia	30	0.0874636
2022-10-06	0.148808	0.142888	0.154606	BA.2.75	Australia	16	0.0888889
2022-10-07	0.154212	0.148201	0.160123	BA.2.75	Australia	13	0.0695187
2022-10-08	0.159725	0.153633	0.165735	BA.2.75	Australia	19	0.202128
2022-10-09	0.165343	0.15917	0.171484	BA.2.75	Australia	8	0.0808081
2022-10-10	0.171057	0.164756	0.177264	BA.2.75	Australia	15	0.138889
2022-10-11	0.176862	0.170446	0.183191	BA.2.75	Australia	30	0.104895
2022-10-12	0.18275	0.176262	0.189133	BA.2.75	Australia	23	0.116162
2022-10-13	0.18871	0.182145	0.195181	BA.2.75	Australia	59	0.159459
2022-10-14	0.194735	0.188083	0.201297	BA.2.75	Australia	12	0.0789474
2022-10-15	0.200813	0.194048	0.207503	BA.2.75	Australia	19	0.0875576
2022-10-16	0.206932	0.200063	0.213683	BA.2.75	Australia	9	0.0494505
2022-10-17	0.213082	0.206051	0.219946	BA.2.75	Australia	30	0.170455
2022-10-18	0.219249	0.212121	0.226217	BA.2.75	Australia	38	0.140741
2022-10-19	0.225419	0.218134	0.232512	BA.2.75	Australia	72	0.31441
2022-10-20	0.231577	0.224129	0.238855	BA.2.75	Australia	35	0.159817
2022-10-21	0.23771	0.230114	0.24514	BA.2.75	Australia	33	0.146667
2022-10-22	0.243802	0.23606	0.251354	BA.2.75	Australia	18	0.135338
2022-10-23	0.249836	0.24195	0.257536	BA.2.75	Australia	17	0.160377
2022-10-24	0.255796	0.247714	0.263709	BA.2.75	Australia	19	0.171171
2022-10-25	0.261666	0.253407	0.269705	BA.2.75	Australia	55	0.241228
2022-10-26	0.267428	0.259002	0.275675	BA.2.75	Australia	115	0.241597
2022-10-27	0.273065	0.264494	0.281542	BA.2.75	Australia	37	0.181373
2022-10-28	0.278562	0.2698	0.287252	BA.2.75	Australia	65	0.222603
2022-10-29	0.2839	0.274937	0.29278	BA.2.75	Australia	38	0.228916
2022-10-30	0.289063	0.279806	0.298126	BA.2.75	Australia	18	0.165138
2022-10-31	0.294035	0.284562	0.30327	BA.2.75	Australia	58	0.306878
2022-11-01	0.298801	0.289154	0.308273	BA.2.75	Australia	112	0.339394
2022-11-02	0.303345	0.293482	0.313004	BA.2.75	Australia	73	0.274436
2022-11-03	0.307654	0.29747	0.317552	BA.2.75	Australia	163	0.382629
2022-11-04	0.311714	0.301258	0.321899	BA.2.75	Australia	88	0.323529
2022-11-05	0.315513	0.304752	0.325992	BA.2.75	Australia	63	0.331579
2022-11-06	0.31904	0.307968	0.329849	BA.2.75	Australia	57	0.313187
2022-11-07	0.322284	0.310968	0.33339	BA.2.75	Australia	67	0.297778
2022-11-08	0.325236	0.313577	0.336636	BA.2.75	Australia	219	0.431953
2022-11-09	0.32789	0.315921	0.339615	BA.2.75	Australia	95	0.365385
2022-11-10	0.330239	0.318013	0.34228	BA.2.75	Australia	103	0.390152
2022-11-11	0.332278	0.319732	0.344626	BA.2.75	Australia	111	0.431907
2022-11-12	0.334003	0.321116	0.346853	BA.2.75	Australia	74	0.430233
2022-11-13	0.335413	0.322103	0.348627	BA.2.75	Australia	55	0.305556
2022-11-14	0.336507	0.322825	0.350052	BA.2.75	Australia	82	0.431579
2022-11-15	0.337285	0.323188	0.351343	BA.2.75	Australia	123	0.457249
2022-11-16	0.337749	0.323203	0.352275	BA.2.75	Australia	77	0.392857
2022-11-17	0.337903	0.322871	0.352942	BA.2.75	Australia	56	0.495575
2022-11-18	0.33775	0.322258	0.353268	BA.2.75	Australia	16	0.32
2022-11-19	0.337297	0.321344	0.353374	BA.2.75	Australia	16	0.516129
2022-11-20	0.336548	0.320022	0.353092	BA.2.75	Australia	6	0.333333
2022-11-21	0.335513	0.318548	0.352504	BA.2.75	Australia	8	0.266667
2022-11-22	0.334199	0.316649	0.351706	BA.2.75	Australia	1	0.25
2022-11-24	0.330772	0.312112	0.34945	BA.2.75	Australia	1	0.5
2022-08-02	0.0413751	0.0340699	0.0496321	BA.2.75	Austria	1	0.0333333
2022-08-03	0.0425645	0.0351542	0.0509478	BA.2.75	Austria	5	0.0209205
2022-08-09	0.0504097	0.0423164	0.0594191	BA.2.75	Austria	1	0.0384615
2022-08-10	0.0518427	0.0436431	0.0609617	BA.2.75	Austria	4	0.0194175
2022-08-11	0.0533139	0.0450205	0.0625252	BA.2.75	Austria	5	0.0537634
2022-08-16	0.0612695	0.0524507	0.0709173	BA.2.75	Austria	2	0.0952381
2022-08-17	0.0629866	0.0540412	0.0727499	BA.2.75	Austria	12	0.0524017
2022-08-18	0.0647476	0.0557017	0.0745889	BA.2.75	Austria	6	0.142857
2022-08-21	0.0703032	0.0609858	0.0803694	BA.2.75	Austria	1	1
2022-08-23	0.0742422	0.0647049	0.0845132	BA.2.75	Austria	2	0.0487805
2022-08-24	0.0762849	0.0666233	0.0866674	BA.2.75	Austria	10	0.045045
2022-08-25	0.0783774	0.068634	0.0888528	BA.2.75	Austria	9	0.1125
2022-08-26	0.0805204	0.0706969	0.0910463	BA.2.75	Austria	1	0.166667
2022-08-29	0.0872608	0.077166	0.0980153	BA.2.75	Austria	2	0.666667
2022-08-30	0.0896138	0.0794922	0.100401	BA.2.75	Austria	2	0.0338983
2022-08-31	0.0920209	0.0818529	0.102831	BA.2.75	Austria	14	0.0858896
2022-09-01	0.0944829	0.0842877	0.105346	BA.2.75	Austria	5	0.0561798
2022-09-02	0.0970002	0.0867325	0.107907	BA.2.75	Austria	2	0.333333
2022-09-03	0.0995736	0.0891885	0.110532	BA.2.75	Austria	3	0.5
2022-09-05	0.10489	0.0944042	0.115947	BA.2.75	Austria	1	1
2022-09-06	0.107634	0.0970886	0.118723	BA.2.75	Austria	5	0.0277778
2022-09-07	0.110435	0.0998307	0.121608	BA.2.75	Austria	14	0.132075
2022-09-08	0.113294	0.102627	0.124482	BA.2.75	Austria	13	0.325
2022-09-13	0.128458	0.117565	0.139939	BA.2.75	Austria	5	0.0287356
2022-09-14	0.131663	0.120753	0.143181	BA.2.75	Austria	29	0.302083
2022-09-15	0.134925	0.123916	0.146431	BA.2.75	Austria	24	0.428571
2022-09-16	0.138243	0.127233	0.149827	BA.2.75	Austria	1	0.25
2022-09-18	0.145043	0.133917	0.156607	BA.2.75	Austria	3	0.75
2022-09-19	0.148524	0.137319	0.160142	BA.2.75	Austria	4	1
2022-09-20	0.152056	0.140784	0.16377	BA.2.75	Austria	9	0.128571
2022-09-21	0.155639	0.144332	0.167364	BA.2.75	Austria	30	0.152284
2022-09-22	0.15927	0.147901	0.17102	BA.2.75	Austria	19	0.275362
2022-09-23	0.162948	0.15152	0.174771	BA.2.75	Austria	4	0.363636
2022-09-26	0.174239	0.162482	0.18637	BA.2.75	Austria	1	0.333333
2022-09-27	0.17808	0.166197	0.190347	BA.2.75	Austria	23	0.196581
2022-09-28	0.181954	0.169973	0.194272	BA.2.75	Austria	49	0.328859
2022-09-29	0.185858	0.173861	0.198296	BA.2.75	Austria	20	0.47619
2022-09-30	0.189787	0.177788	0.202374	BA.2.75	Austria	6	0.315789
2022-10-01	0.193739	0.181601	0.206412	BA.2.75	Austria	11	0.6875
2022-10-04	0.205679	0.19306	0.218784	BA.2.75	Austria	2	0.0253165
2022-10-05	0.20967	0.196789	0.222922	BA.2.75	Austria	11	0.0604396
2022-10-06	0.213658	0.200592	0.227055	BA.2.75	Austria	12	0.20339
2022-10-07	0.217634	0.204271	0.231318	BA.2.75	Austria	4	0.307692
2022-10-09	0.225531	0.211755	0.239702	BA.2.75	Austria	1	1
2022-10-10	0.229436	0.215262	0.243915	BA.2.75	Austria	2	0.222222
2022-10-11	0.233301	0.218881	0.248113	BA.2.75	Austria	35	0.178571
2022-10-12	0.23712	0.222466	0.252239	BA.2.75	Austria	51	0.579545
2022-10-13	0.240882	0.225867	0.256207	BA.2.75	Austria	7	0.466667
2022-10-14	0.24458	0.229219	0.260183	BA.2.75	Austria	4	0.571429
2022-10-15	0.248204	0.232622	0.264205	BA.2.75	Austria	3	0.333333
2022-10-16	0.251745	0.235784	0.268092	BA.2.75	Austria	7	0.875
2022-10-17	0.255192	0.23886	0.271872	BA.2.75	Austria	2	0.25
2022-10-18	0.258536	0.241898	0.275506	BA.2.75	Austria	22	0.115183
2022-10-19	0.261767	0.244786	0.279105	BA.2.75	Austria	34	0.557377
2022-10-21	0.267845	0.250155	0.285726	BA.2.75	Austria	2	1
2022-10-23	0.273341	0.254882	0.291794	BA.2.75	Austria	1	0.2
2022-10-25	0.278171	0.258957	0.29742	BA.2.75	Austria	23	0.131429
2022-10-26	0.280309	0.260669	0.299911	BA.2.75	Austria	32	0.410256
2022-10-27	0.282249	0.2622	0.302004	BA.2.75	Austria	1	0.333333
2022-10-28	0.283981	0.263664	0.304029	BA.2.75	Austria	1	0.333333
2022-10-30	0.286785	0.265825	0.307383	BA.2.75	Austria	1	0.25
2022-10-31	0.287839	0.266461	0.308712	BA.2.75	Austria	1	0.333333
2022-11-01	0.288651	0.266984	0.30994	BA.2.75	Austria	3	0.3
2022-11-02	0.289213	0.267277	0.31074	BA.2.75	Austria	13	0.168831
2022-11-03	0.289519	0.267232	0.311383	BA.2.75	Austria	44	0.25731
2022-11-05	0.289345	0.266337	0.311912	BA.2.75	Austria	1	1
2022-11-08	0.287066	0.262942	0.310818	BA.2.75	Austria	29	0.367089
2022-11-09	0.285762	0.261324	0.309904	BA.2.75	Austria	27	0.163636
2022-11-13	0.27787	0.251969	0.303577	BA.2.75	Austria	1	1
2022-11-14	0.275248	0.248844	0.30137	BA.2.75	Austria	1	0.5
2022-11-15	0.27238	0.245546	0.29892	BA.2.75	Austria	36	0.553846
2022-11-16	0.269273	0.241989	0.296179	BA.2.75	Austria	39	0.493671
2022-11-22	0.246196	0.21659	0.276427	BA.2.75	Austria	15	0.189873
2022-11-24	0.237108	0.206545	0.268228	BA.2.75	Austria	12	0.101695
2022-08-03	0.000551897	0.000420314	0.000705725	BA.2.75	Denmark	3	0.00527241
2022-08-05	0.000627682	0.000480984	0.000798417	BA.2.75	Denmark	3	0.00684932
2022-08-08	0.000761288	0.000588903	0.000960428	BA.2.75	Denmark	2	0.00449438
2022-08-09	0.000811861	0.000630402	0.00102126	BA.2.75	Denmark	1	0.00153139
2022-08-10	0.000865788	0.000674204	0.00108624	BA.2.75	Denmark	2	0.00379507
2022-08-12	0.000984607	0.000772117	0.00122802	BA.2.75	Denmark	3	0.00970874
2022-08-13	0.00104999	0.000825901	0.00130568	BA.2.75	Denmark	3	0.00669643
2022-08-14	0.0011197	0.000883652	0.0013886	BA.2.75	Denmark	1	0.002331
2022-08-15	0.00119403	0.000945387	0.00147722	BA.2.75	Denmark	1	0.00231481
2022-08-17	0.00135777	0.00108227	0.00167047	BA.2.75	Denmark	1	0.00323625
2022-08-19	0.0015439	0.00123907	0.00188789	BA.2.75	Denmark	2	0.00643087
2022-08-21	0.00175544	0.00141779	0.00213358	BA.2.75	Denmark	1	0.00343643
2022-08-23	0.00199582	0.00162213	0.00241298	BA.2.75	Denmark	3	0.00802139
2022-08-24	0.00212802	0.00173523	0.00256643	BA.2.75	Denmark	3	0.00678733
2022-08-25	0.00226893	0.00185518	0.00272954	BA.2.75	Denmark	2	0.00505051
2022-08-26	0.00241912	0.00198473	0.00290197	BA.2.75	Denmark	1	0.00416667
2022-08-27	0.00257917	0.00212317	0.00308655	BA.2.75	Denmark	5	0.013624
2022-08-28	0.00274974	0.0022705	0.00328123	BA.2.75	Denmark	4	0.0126183
2022-08-30	0.00312516	0.00259768	0.00370983	BA.2.75	Denmark	3	0.00548446
2022-08-31	0.0033315	0.00277789	0.00394467	BA.2.75	Denmark	3	0.00742574
2022-09-01	0.00355132	0.00297075	0.00419339	BA.2.75	Denmark	6	0.0139211
2022-09-02	0.00378549	0.00317575	0.00445532	BA.2.75	Denmark	2	0.00501253
2022-09-03	0.00403491	0.00339469	0.00473621	BA.2.75	Denmark	8	0.0237389
2022-09-04	0.00430055	0.00363026	0.00503473	BA.2.75	Denmark	2	0.00787402
2022-09-05	0.00458343	0.00388127	0.00535263	BA.2.75	Denmark	1	0.00306748
2022-09-06	0.00488463	0.00414723	0.00568978	BA.2.75	Denmark	4	0.00660066
2022-09-07	0.00520529	0.00443279	0.00604701	BA.2.75	Denmark	1	0.00248139
2022-09-08	0.00554663	0.00473686	0.00642755	BA.2.75	Denmark	6	0.0130152
2022-09-09	0.00590991	0.00506299	0.00683174	BA.2.75	Denmark	2	0.00527704
2022-09-10	0.00629649	0.00541147	0.00726025	BA.2.75	Denmark	4	0.0104712
2022-09-11	0.00670777	0.00578107	0.00771139	BA.2.75	Denmark	5	0.0152905
2022-09-12	0.00714525	0.00617568	0.00819228	BA.2.75	Denmark	1	0.00395257
2022-09-13	0.0076105	0.00659766	0.00869989	BA.2.75	Denmark	4	0.00956938
2022-09-14	0.00810515	0.00705037	0.00923773	BA.2.75	Denmark	3	0.00704225
2022-09-15	0.00863095	0.00753176	0.00980974	BA.2.75	Denmark	5	0.0120773
2022-09-16	0.00918969	0.00804494	0.0104175	BA.2.75	Denmark	6	0.0132159
2022-09-17	0.00978326	0.00858922	0.0110584	BA.2.75	Denmark	9	0.025
2022-09-18	0.0104136	0.00916865	0.0117409	BA.2.75	Denmark	5	0.0206612
2022-09-19	0.0110829	0.0097817	0.0124651	BA.2.75	Denmark	7	0.0198864
2022-09-20	0.0117931	0.0104399	0.0132404	BA.2.75	Denmark	11	0.0229645
2022-09-21	0.0125465	0.0111385	0.0140542	BA.2.75	Denmark	7	0.0195531
2022-09-22	0.0133454	0.0118798	0.0149066	BA.2.75	Denmark	13	0.0245283
2022-09-23	0.0141921	0.0126682	0.0158144	BA.2.75	Denmark	6	0.012931
2022-09-24	0.015089	0.0135103	0.0167707	BA.2.75	Denmark	3	0.00872093
2022-09-25	0.0160387	0.0144038	0.0177827	BA.2.75	Denmark	4	0.0155039
2022-09-26	0.0170435	0.0153557	0.0188482	BA.2.75	Denmark	5	0.0127551
2022-09-27	0.0181062	0.0163601	0.0199675	BA.2.75	Denmark	11	0.0211132
2022-09-28	0.0192291	0.0174126	0.0211549	BA.2.75	Denmark	9	0.0218447
2022-09-29	0.0204149	0.0185408	0.0224048	BA.2.75	Denmark	3	0.0120968
2022-09-30	0.0216661	0.0197292	0.0237132	BA.2.75	Denmark	4	0.0143369
2022-10-01	0.0229852	0.0209801	0.0251197	BA.2.75	Denmark	8	0.026936
2022-10-02	0.0243746	0.0223026	0.0265788	BA.2.75	Denmark	9	0.0204545
2022-10-03	0.0258367	0.0236995	0.0280979	BA.2.75	Denmark	4	0.0107527
2022-10-04	0.0273736	0.0251538	0.0297209	BA.2.75	Denmark	14	0.0260223
2022-10-05	0.0289874	0.0267019	0.0314089	BA.2.75	Denmark	19	0.0431818
2022-10-06	0.0306799	0.0283216	0.0331699	BA.2.75	Denmark	7	0.0151188
2022-10-07	0.0324526	0.0300098	0.035013	BA.2.75	Denmark	8	0.0278746
2022-10-08	0.0343068	0.0317992	0.0369434	BA.2.75	Denmark	6	0.0185759
2022-10-09	0.0362433	0.033654	0.0389745	BA.2.75	Denmark	7	0.022293
2022-10-10	0.0382626	0.0356084	0.0410718	BA.2.75	Denmark	14	0.0333333
2022-10-11	0.0403648	0.0376508	0.0432558	BA.2.75	Denmark	10	0.0250627
2022-10-12	0.0425493	0.0397451	0.0455293	BA.2.75	Denmark	13	0.0308789
2022-10-13	0.0448149	0.0419195	0.0478557	BA.2.75	Denmark	9	0.0244565
2022-10-14	0.0471598	0.0441785	0.050316	BA.2.75	Denmark	7	0.0241379
2022-10-15	0.0495817	0.0465442	0.052815	BA.2.75	Denmark	18	0.0416667
2022-10-16	0.0520772	0.0489554	0.0553823	BA.2.75	Denmark	11	0.0434783
2022-10-17	0.0546423	0.051433	0.0580583	BA.2.75	Denmark	6	0.0182927
2022-10-18	0.0572721	0.0539317	0.060786	BA.2.75	Denmark	4	0.0101266
2022-10-19	0.0599607	0.0565199	0.0635825	BA.2.75	Denmark	10	0.0278552
2022-10-20	0.0627015	0.0591424	0.0664467	BA.2.75	Denmark	15	0.0382653
2022-10-21	0.0654868	0.061798	0.0693151	BA.2.75	Denmark	15	0.0588235
2022-10-22	0.0683082	0.0645007	0.0722346	BA.2.75	Denmark	11	0.0410448
2022-10-23	0.0711563	0.0671966	0.0752025	BA.2.75	Denmark	19	0.07393
2022-10-24	0.074021	0.0699004	0.0782205	BA.2.75	Denmark	17	0.0440415
2022-10-25	0.0768912	0.0726482	0.0812442	BA.2.75	Denmark	8	0.0232558
2022-10-26	0.0797554	0.0753636	0.0842527	BA.2.75	Denmark	14	0.0510949
2022-10-27	0.0826014	0.0780319	0.087254	BA.2.75	Denmark	17	0.0397196
2022-10-28	0.0854166	0.0806882	0.0902158	BA.2.75	Denmark	21	0.063253
2022-10-29	0.0881882	0.0832647	0.0931335	BA.2.75	Denmark	12	0.041958
2022-10-30	0.0909032	0.0858102	0.0960618	BA.2.75	Denmark	12	0.0594059
2022-10-31	0.0935486	0.0882996	0.0988969	BA.2.75	Denmark	13	0.059633
2022-11-01	0.0961116	0.0906612	0.101676	BA.2.75	Denmark	27	0.0846395
2022-11-02	0.09858	0.0929147	0.104374	BA.2.75	Denmark	18	0.0782609
2022-11-03	0.100942	0.0950687	0.106976	BA.2.75	Denmark	24	0.130435
2022-11-04	0.103186	0.0971111	0.109482	BA.2.75	Denmark	18	0.0904523
2022-11-05	0.105302	0.0989591	0.111809	BA.2.75	Denmark	18	0.0803571
2022-11-06	0.107282	0.100727	0.114069	BA.2.75	Denmark	13	0.0855263
2022-11-07	0.109116	0.102318	0.11617	BA.2.75	Denmark	24	0.110599
2022-11-08	0.110799	0.103707	0.11813	BA.2.75	Denmark	38	0.163793
2022-11-09	0.112324	0.104987	0.119954	BA.2.75	Denmark	36	0.132353
2022-11-10	0.113687	0.10611	0.121604	BA.2.75	Denmark	40	0.150376
2022-11-11	0.114886	0.10707	0.123131	BA.2.75	Denmark	44	0.202765
2022-11-12	0.115918	0.10781	0.124475	BA.2.75	Denmark	33	0.167513
2022-11-13	0.116784	0.10836	0.125645	BA.2.75	Denmark	23	0.129944
2022-11-14	0.117485	0.108793	0.126628	BA.2.75	Denmark	20	0.11236
2022-11-15	0.118021	0.109038	0.127534	BA.2.75	Denmark	47	0.202586
2022-11-16	0.118398	0.109091	0.128238	BA.2.75	Denmark	32	0.148837
2022-11-17	0.118617	0.109031	0.128772	BA.2.75	Denmark	26	0.151163
2022-11-18	0.118685	0.108907	0.129144	BA.2.75	Denmark	36	0.189474
2022-11-19	0.118608	0.108563	0.129348	BA.2.75	Denmark	30	0.15873
2022-11-20	0.11839	0.108057	0.129356	BA.2.75	Denmark	30	0.194805
2022-11-21	0.118039	0.107455	0.129323	BA.2.75	Denmark	21	0.169355
2022-11-22	0.117562	0.106793	0.129107	BA.2.75	Denmark	35	0.158371
2022-11-23	0.116967	0.106003	0.128847	BA.2.75	Denmark	16	0.207792
2022-08-02	0.683669	0.659659	0.707044	BA.2.75	India	143	0.621739
2022-08-03	0.693097	0.670414	0.715336	BA.2.75	India	131	0.682292
2022-08-04	0.702338	0.680904	0.723306	BA.2.75	India	113	0.645714
2022-08-05	0.711385	0.690922	0.731211	BA.2.75	India	116	0.734177
2022-08-06	0.720231	0.700874	0.739186	BA.2.75	India	123	0.719298
2022-08-07	0.728869	0.710494	0.746961	BA.2.75	India	131	0.761628
2022-08-08	0.737294	0.719757	0.754522	BA.2.75	India	31	0.756098
2022-08-09	0.745498	0.728796	0.761898	BA.2.75	India	113	0.795775
2022-08-10	0.753476	0.737579	0.769046	BA.2.75	India	65	0.722222
2022-08-11	0.761223	0.746062	0.775981	BA.2.75	India	89	0.747899
2022-08-12	0.768732	0.754262	0.782884	BA.2.75	India	122	0.792208
2022-08-13	0.775999	0.762153	0.789573	BA.2.75	India	78	0.772277
2022-08-14	0.783017	0.76977	0.795964	BA.2.75	India	69	0.734043
2022-08-15	0.789781	0.777095	0.802258	BA.2.75	India	38	0.716981
2022-08-16	0.796285	0.784057	0.808303	BA.2.75	India	57	0.890625
2022-08-17	0.802524	0.790598	0.814291	BA.2.75	India	81	0.826531
2022-08-18	0.808492	0.796812	0.820036	BA.2.75	India	85	0.817308
2022-08-19	0.814182	0.802605	0.825482	BA.2.75	India	83	0.846939
2022-08-20	0.819588	0.808091	0.830711	BA.2.75	India	60	0.779221
2022-08-21	0.824702	0.813356	0.835771	BA.2.75	India	65	0.866667
2022-08-22	0.829518	0.818327	0.840414	BA.2.75	India	23	0.766667
2022-08-23	0.834026	0.822891	0.844858	BA.2.75	India	101	0.918182
2022-08-24	0.838218	0.827078	0.849073	BA.2.75	India	113	0.941667
2022-08-25	0.842085	0.830973	0.852958	BA.2.75	India	68	0.871795
2022-08-26	0.845616	0.834444	0.85651	BA.2.75	India	73	0.9125
2022-08-27	0.8488	0.837573	0.859765	BA.2.75	India	71	0.876543
2022-08-28	0.851624	0.840212	0.862659	BA.2.75	India	40	0.97561
2022-08-29	0.854076	0.842523	0.86517	BA.2.75	India	13	0.8125
2022-08-30	0.85614	0.844498	0.867325	BA.2.75	India	52	0.928571
2022-08-31	0.857801	0.846028	0.869128	BA.2.75	India	37	0.902439
2022-09-01	0.859042	0.847168	0.870441	BA.2.75	India	22	0.785714
2022-09-02	0.859845	0.847848	0.871378	BA.2.75	India	89	0.847619
2022-09-03	0.86019	0.848111	0.871862	BA.2.75	India	79	0.840426
2022-09-04	0.860055	0.847757	0.871792	BA.2.75	India	86	0.886598
2022-09-05	0.859419	0.846953	0.871169	BA.2.75	India	64	0.876712
2022-09-06	0.858257	0.845642	0.870183	BA.2.75	India	102	0.85
2022-09-07	0.856545	0.843897	0.868735	BA.2.75	India	102	0.87931
2022-09-08	0.854255	0.841491	0.866634	BA.2.75	India	96	0.897196
2022-09-09	0.851361	0.838464	0.863916	BA.2.75	India	85	0.817308
2022-09-10	0.847833	0.834665	0.860547	BA.2.75	India	82	0.788462
2022-09-11	0.843642	0.830244	0.856543	BA.2.75	India	79	0.782178
2022-09-12	0.838759	0.825053	0.851891	BA.2.75	India	51	0.927273
2022-09-13	0.833153	0.819196	0.84652	BA.2.75	India	69	0.821429
2022-09-14	0.826794	0.812566	0.840327	BA.2.75	India	59	0.766234
2022-09-15	0.819654	0.805047	0.833326	BA.2.75	India	42	0.736842
2022-09-16	0.811703	0.796986	0.82562	BA.2.75	India	56	0.848485
2022-09-17	0.802917	0.787781	0.817204	BA.2.75	India	55	0.846154
2022-09-18	0.79327	0.777863	0.807917	BA.2.75	India	40	0.666667
2022-09-19	0.782743	0.767117	0.797832	BA.2.75	India	29	0.852941
2022-09-20	0.771319	0.755231	0.786773	BA.2.75	India	63	0.707865
2022-09-21	0.758985	0.742499	0.774923	BA.2.75	India	47	0.671429
2022-09-22	0.745736	0.728669	0.762148	BA.2.75	India	52	0.776119
2022-09-23	0.731571	0.713784	0.748424	BA.2.75	India	30	0.588235
2022-09-24	0.716498	0.698111	0.734005	BA.2.75	India	18	0.642857
2022-09-25	0.700532	0.681443	0.718642	BA.2.75	India	22	0.666667
2022-09-26	0.683697	0.66366	0.702572	BA.2.75	India	7	0.875
2022-09-27	0.666025	0.645299	0.685681	BA.2.75	India	23	0.657143
2022-09-28	0.647559	0.626105	0.668122	BA.2.75	India	20	0.606061
2022-09-29	0.628351	0.606152	0.650086	BA.2.75	India	17	0.515152
2022-09-30	0.608461	0.585448	0.631178	BA.2.75	India	13	0.481481
2022-10-01	0.58796	0.564255	0.611547	BA.2.75	India	14	0.482759
2022-10-02	0.566925	0.542422	0.591482	BA.2.75	India	23	0.547619
2022-10-03	0.545444	0.520039	0.57101	BA.2.75	India	29	0.763158
2022-10-04	0.523609	0.497267	0.549965	BA.2.75	India	26	0.412698
2022-10-05	0.501516	0.473981	0.528693	BA.2.75	India	24	0.45283
2022-10-06	0.479266	0.451031	0.507278	BA.2.75	India	8	0.275862
2022-10-07	0.456963	0.427969	0.485775	BA.2.75	India	31	0.492063
2022-10-08	0.434708	0.404977	0.46436	BA.2.75	India	21	0.333333
2022-10-09	0.412603	0.382104	0.44313	BA.2.75	India	18	0.327273
2022-10-10	0.390745	0.35979	0.422002	BA.2.75	India	22	0.578947
2022-10-11	0.369227	0.337954	0.401311	BA.2.75	India	17	0.377778
2022-10-12	0.348136	0.316904	0.380585	BA.2.75	India	22	0.4
2022-10-13	0.327551	0.296341	0.360361	BA.2.75	India	15	0.5
2022-10-14	0.307542	0.276294	0.340308	BA.2.75	India	4	0.25
2022-10-15	0.288172	0.257198	0.320681	BA.2.75	India	6	0.428571
2022-10-16	0.269492	0.238932	0.301715	BA.2.75	India	8	0.533333
2022-10-17	0.251546	0.221394	0.283465	BA.2.75	India	4	0.571429
2022-10-18	0.234366	0.204742	0.265817	BA.2.75	India	3	0.15
2022-10-19	0.217976	0.189195	0.249008	BA.2.75	India	5	0.263158
2022-10-20	0.202391	0.174388	0.232832	BA.2.75	India	3	0.3
2022-10-21	0.187619	0.160425	0.217283	BA.2.75	India	2	0.1
2022-10-22	0.173657	0.147443	0.202456	BA.2.75	India	2	0.2
2022-10-23	0.1605	0.135282	0.188435	BA.2.75	India	3	0.272727
2022-10-24	0.148134	0.123865	0.175149	BA.2.75	India	3	0.375
2022-10-28	0.106158	0.085952	0.129159	BA.2.75	India	1	0.0833333
2022-10-30	0.0892769	0.071131	0.110234	BA.2.75	India	1	0.5
2022-11-01	0.0747989	0.0585518	0.0936994	BA.2.75	India	1	0.166667
2022-11-02	0.0683782	0.053077	0.0862895	BA.2.75	India	1	0.5
2022-11-03	0.0624594	0.0480525	0.079353	BA.2.75	India	1	0.5
2022-11-04	0.0570105	0.0434857	0.0729769	BA.2.75	India	2	0.666667
2022-11-07	0.043178	0.0320776	0.0563412	BA.2.75	India	2	1
2022-11-12	0.0268602	0.019039	0.0364021	BA.2.75	India	1	0.333333
2022-08-03	0.000320967	0.000158842	0.000560903	BA.2.75	Indonesia	1	0.00694444
2022-09-13	0.011264	0.00800566	0.0150844	BA.2.75	Indonesia	1	0.0121951
2022-09-16	0.0145631	0.0105939	0.0191361	BA.2.75	Indonesia	1	0.0172414
2022-09-17	0.0158586	0.0116355	0.0207094	BA.2.75	Indonesia	3	0.05
2022-09-18	0.0172653	0.0127705	0.0224099	BA.2.75	Indonesia	3	0.103448
2022-09-19	0.0187916	0.0140082	0.0242346	BA.2.75	Indonesia	2	0.117647
2022-09-20	0.0204466	0.0153845	0.0262258	BA.2.75	Indonesia	2	0.0333333
2022-09-21	0.0222397	0.0168846	0.0283582	BA.2.75	Indonesia	4	0.0606061
2022-09-22	0.0241808	0.0184928	0.0306586	BA.2.75	Indonesia	1	0.0119048
2022-09-23	0.0262799	0.0202521	0.0330939	BA.2.75	Indonesia	1	0.0140845
2022-09-24	0.0285475	0.0221693	0.0357156	BA.2.75	Indonesia	1	0.0212766
2022-09-25	0.030994	0.0242761	0.0385225	BA.2.75	Indonesia	2	0.0645161
2022-09-26	0.0336299	0.0265241	0.0414964	BA.2.75	Indonesia	1	0.0526316
2022-09-27	0.0364653	0.0289668	0.0447423	BA.2.75	Indonesia	1	0.0204082
2022-09-28	0.0395099	0.0316475	0.0481512	BA.2.75	Indonesia	3	0.107143
2022-09-29	0.0427728	0.0345175	0.0518203	BA.2.75	Indonesia	2	0.0645161
2022-09-30	0.0462617	0.0376078	0.055669	BA.2.75	Indonesia	1	0.0222222
2022-10-01	0.0499831	0.0408952	0.0598503	BA.2.75	Indonesia	1	0.0263158
2022-10-02	0.0539413	0.0444097	0.0642753	BA.2.75	Indonesia	1	0.0625
2022-10-03	0.058138	0.0482096	0.0689207	BA.2.75	Indonesia	1	0.05
2022-10-04	0.0625722	0.0521395	0.0737123	BA.2.75	Indonesia	2	0.0363636
2022-10-05	0.0672386	0.0563768	0.078783	BA.2.75	Indonesia	1	0.0333333
2022-10-07	0.077225	0.0653991	0.0895766	BA.2.75	Indonesia	5	0.172414
2022-10-08	0.0825099	0.0701762	0.0952603	BA.2.75	Indonesia	1	0.0357143
2022-10-09	0.0879554	0.0752773	0.101133	BA.2.75	Indonesia	1	0.0625
2022-10-11	0.0991856	0.0855817	0.113395	BA.2.75	Indonesia	10	0.178571
2022-10-12	0.104881	0.0908346	0.119497	BA.2.75	Indonesia	6	0.162162
2022-10-13	0.110558	0.0961277	0.125611	BA.2.75	Indonesia	9	0.166667
2022-10-14	0.116154	0.101254	0.131532	BA.2.75	Indonesia	7	0.127273
2022-10-15	0.121604	0.106388	0.137414	BA.2.75	Indonesia	3	0.1875
2022-10-16	0.126835	0.111313	0.142881	BA.2.75	Indonesia	1	0.0454545
2022-10-17	0.131775	0.115859	0.148103	BA.2.75	Indonesia	1	0.142857
2022-10-18	0.13635	0.120228	0.153102	BA.2.75	Indonesia	4	0.0909091
2022-10-19	0.140492	0.124226	0.157563	BA.2.75	Indonesia	4	0.16
2022-10-20	0.144134	0.127742	0.161355	BA.2.75	Indonesia	11	0.25
2022-10-21	0.147221	0.130592	0.164702	BA.2.75	Indonesia	11	0.196429
2022-10-22	0.149706	0.133018	0.167352	BA.2.75	Indonesia	9	0.126761
2022-10-23	0.151553	0.134828	0.169484	BA.2.75	Indonesia	4	0.133333
2022-10-24	0.152741	0.135972	0.170631	BA.2.75	Indonesia	5	0.227273
2022-10-25	0.153263	0.136431	0.171149	BA.2.75	Indonesia	15	0.148515
2022-10-26	0.153122	0.136287	0.170976	BA.2.75	Indonesia	17	0.217949
2022-10-27	0.152339	0.135363	0.170124	BA.2.75	Indonesia	9	0.134328
2022-10-28	0.150943	0.134022	0.168758	BA.2.75	Indonesia	6	0.0923077
2022-10-29	0.148974	0.132051	0.166713	BA.2.75	Indonesia	3	0.05
2022-10-30	0.146481	0.129645	0.164317	BA.2.75	Indonesia	6	0.15
2022-10-31	0.143515	0.126646	0.161204	BA.2.75	Indonesia	4	0.105263
2022-11-01	0.140135	0.123376	0.15782	BA.2.75	Indonesia	7	0.0972222
2022-11-02	0.136399	0.119598	0.15413	BA.2.75	Indonesia	5	0.0666667
2022-11-03	0.132367	0.115531	0.149971	BA.2.75	Indonesia	6	0.0967742
2022-11-04	0.128093	0.111305	0.145877	BA.2.75	Indonesia	7	0.184211
2022-11-05	0.123634	0.106954	0.141665	BA.2.75	Indonesia	4	0.148148
2022-11-06	0.11904	0.102334	0.137017	BA.2.75	Indonesia	3	0.0967742
2022-11-07	0.114356	0.0978391	0.132438	BA.2.75	Indonesia	3	0.142857
2022-11-08	0.109625	0.0931443	0.127541	BA.2.75	Indonesia	8	0.105263
2022-11-09	0.104884	0.0884455	0.12283	BA.2.75	Indonesia	4	0.0833333
2022-11-10	0.100166	0.0837509	0.11799	BA.2.75	Indonesia	9	0.163636
2022-11-11	0.0954976	0.0792433	0.113383	BA.2.75	Indonesia	2	0.0512821
2022-11-12	0.0909036	0.0748176	0.108824	BA.2.75	Indonesia	8	0.0941176
2022-11-13	0.0864035	0.0704725	0.104282	BA.2.75	Indonesia	14	0.135922
2022-11-14	0.0820137	0.0662852	0.0997367	BA.2.75	Indonesia	6	0.111111
2022-11-15	0.0777472	0.0622911	0.0952903	BA.2.75	Indonesia	3	0.0681818
2022-11-19	0.0620814	0.0476793	0.0786915	BA.2.75	Indonesia	1	1
2022-08-02	0.00389098	0.00289223	0.00505836	BA.2.75	Israel	2	0.00826446
2022-08-03	0.0040477	0.00302008	0.00524747	BA.2.75	Israel	1	0.00442478
2022-08-04	0.00421071	0.00315442	0.00544067	BA.2.75	Israel	4	0.0126984
2022-08-05	0.00438024	0.00329492	0.00564422	BA.2.75	Israel	2	0.00539084
2022-08-06	0.00455656	0.00344141	0.0058523	BA.2.75	Israel	2	0.00803213
2022-08-07	0.00473994	0.00359483	0.00606677	BA.2.75	Israel	3	0.0180723
2022-08-08	0.00493066	0.00375481	0.00628974	BA.2.75	Israel	2	0.0041841
2022-08-09	0.00512899	0.00392403	0.00652546	BA.2.75	Israel	2	0.00704225
2022-08-10	0.00533524	0.00409636	0.00676803	BA.2.75	Israel	6	0.0186916
2022-08-15	0.00649645	0.00508165	0.008096	BA.2.75	Israel	1	0.00434783
2022-08-16	0.00675708	0.0053056	0.00839596	BA.2.75	Israel	2	0.0101523
2022-08-17	0.00702803	0.00553918	0.00870219	BA.2.75	Israel	3	0.0179641
2022-08-18	0.0073097	0.00578113	0.00902356	BA.2.75	Israel	1	0.00529101
2022-08-19	0.00760248	0.006035	0.00935307	BA.2.75	Israel	1	0.00564972
2022-08-21	0.00822307	0.00658173	0.0100589	BA.2.75	Israel	2	0.0172414
2022-08-23	0.00889331	0.00716576	0.0107995	BA.2.75	Israel	2	0.0126582
2022-08-27	0.0103978	0.00849911	0.0124751	BA.2.75	Israel	3	0.0263158
2022-08-28	0.010811	0.00887022	0.0129344	BA.2.75	Israel	1	0.00917431
2022-08-29	0.0112401	0.00925484	0.0134022	BA.2.75	Israel	2	0.0227273
2022-08-31	0.0121481	0.0100686	0.0143936	BA.2.75	Israel	1	0.0192308
2022-09-01	0.0126281	0.0105	0.0149201	BA.2.75	Israel	1	0.00943396
2022-09-02	0.0131263	0.0109568	0.015463	BA.2.75	Israel	4	0.0233918
2022-09-03	0.0136431	0.0114257	0.0160287	BA.2.75	Israel	1	0.00934579
2022-09-04	0.0141793	0.0119259	0.0166177	BA.2.75	Israel	2	0.0210526
2022-09-05	0.0147353	0.0124338	0.0172322	BA.2.75	Israel	1	0.00561798
2022-09-06	0.0153118	0.0129651	0.0178651	BA.2.75	Israel	4	0.0291971
2022-09-08	0.0165285	0.0140873	0.0191817	BA.2.75	Israel	4	0.0272109
2022-09-09	0.0171699	0.0146823	0.0198646	BA.2.75	Israel	6	0.04
2022-09-10	0.0178341	0.0152959	0.0205686	BA.2.75	Israel	2	0.0240964
2022-09-12	0.0192331	0.0165924	0.0220797	BA.2.75	Israel	1	0.00657895
2022-09-13	0.0199688	0.0172741	0.0228803	BA.2.75	Israel	1	0.0103093
2022-09-14	0.0207294	0.0179725	0.0237003	BA.2.75	Israel	4	0.0338983
2022-09-15	0.0215153	0.0187038	0.0245386	BA.2.75	Israel	5	0.0292398
2022-09-16	0.0223268	0.0194726	0.0254008	BA.2.75	Israel	4	0.0225989
2022-09-17	0.0231643	0.0202581	0.0262852	BA.2.75	Israel	4	0.0314961
2022-09-18	0.0240281	0.0210675	0.027187	BA.2.75	Israel	6	0.0504202
2022-09-19	0.0249182	0.021914	0.0281451	BA.2.75	Israel	4	0.0174672
2022-09-20	0.0258349	0.0227783	0.0291192	BA.2.75	Israel	3	0.0189873
2022-09-21	0.0267781	0.0236684	0.0301176	BA.2.75	Israel	8	0.0365297
2022-09-22	0.0277477	0.0245754	0.0311322	BA.2.75	Israel	2	0.0134228
2022-09-23	0.0287434	0.0255336	0.0321805	BA.2.75	Israel	2	0.0178571
2022-09-24	0.0297649	0.0264928	0.0332501	BA.2.75	Israel	2	0.0194175
2022-09-25	0.0308115	0.02749	0.0343602	BA.2.75	Israel	2	0.017094
2022-09-26	0.0318825	0.0285022	0.0354808	BA.2.75	Israel	2	0.015625
2022-09-27	0.0329771	0.0295208	0.0366474	BA.2.75	Israel	2	0.031746
2022-09-28	0.0340939	0.0305567	0.0378236	BA.2.75	Israel	3	0.0361446
2022-09-29	0.0352316	0.0316229	0.0390452	BA.2.75	Israel	7	0.0432099
2022-09-30	0.0363885	0.0326973	0.0402756	BA.2.75	Israel	6	0.0368098
2022-10-01	0.0375627	0.0337963	0.0415531	BA.2.75	Israel	4	0.034188
2022-10-03	0.0399535	0.0360422	0.0440972	BA.2.75	Israel	1	0.0060241
2022-10-04	0.0411646	0.0371697	0.0453854	BA.2.75	Israel	4	0.0336134
2022-10-07	0.0448199	0.0405562	0.049332	BA.2.75	Israel	4	0.0377358
2022-10-08	0.0460323	0.0416839	0.050655	BA.2.75	Israel	4	0.0408163
2022-10-09	0.047234	0.0428217	0.0519616	BA.2.75	Israel	2	0.025641
2022-10-10	0.0484198	0.0439196	0.05327	BA.2.75	Israel	7	0.0804598
2022-10-11	0.0495842	0.0449863	0.054554	BA.2.75	Israel	2	0.027027
2022-10-12	0.0507214	0.046039	0.0557692	BA.2.75	Israel	10	0.0990099
2022-10-13	0.0518252	0.0470436	0.0570092	BA.2.75	Israel	2	0.0165289
2022-10-14	0.0528893	0.0480134	0.0581831	BA.2.75	Israel	5	0.0510204
2022-10-15	0.0539071	0.0489315	0.0592829	BA.2.75	Israel	5	0.0609756
2022-10-16	0.0548719	0.0497806	0.0604165	BA.2.75	Israel	2	0.0377358
2022-10-17	0.0557768	0.050568	0.0614937	BA.2.75	Israel	7	0.0614035
2022-10-18	0.0566154	0.0512876	0.0624488	BA.2.75	Israel	5	0.047619
2022-10-19	0.0573808	0.0519336	0.0633267	BA.2.75	Israel	7	0.0460526
2022-10-20	0.0580669	0.0524759	0.0641135	BA.2.75	Israel	8	0.0544218
2022-10-21	0.0586676	0.0529694	0.0647968	BA.2.75	Israel	7	0.0522388
2022-10-22	0.0591773	0.053356	0.065384	BA.2.75	Israel	7	0.0853659
2022-10-23	0.0595911	0.0536415	0.0659038	BA.2.75	Israel	4	0.045977
2022-10-24	0.0599046	0.0538324	0.0663306	BA.2.75	Israel	9	0.0604027
2022-10-25	0.0601141	0.0539691	0.0666892	BA.2.75	Israel	3	0.0326087
2022-10-26	0.0602169	0.0539868	0.0668963	BA.2.75	Israel	5	0.0480769
2022-10-27	0.0602111	0.0539188	0.0669543	BA.2.75	Israel	3	0.0229008
2022-10-28	0.0600958	0.0537067	0.0668984	BA.2.75	Israel	4	0.0421053
2022-10-29	0.059871	0.0534044	0.0667527	BA.2.75	Israel	5	0.0704225
2022-10-30	0.0595377	0.0530137	0.0665605	BA.2.75	Israel	4	0.0784314
2022-10-31	0.0590978	0.0525573	0.0662253	BA.2.75	Israel	5	0.0409836
2022-11-01	0.0585544	0.0519607	0.06574	BA.2.75	Israel	11	0.092437
2022-11-02	0.0579111	0.0512757	0.0651324	BA.2.75	Israel	7	0.122807
2022-11-03	0.0571728	0.0504959	0.0644266	BA.2.75	Israel	6	0.08
2022-11-04	0.0563446	0.0496575	0.0636128	BA.2.75	Israel	2	0.0555556
2022-11-05	0.0554326	0.0487295	0.0627157	BA.2.75	Israel	2	0.031746
2022-11-07	0.0533836	0.046667	0.0606796	BA.2.75	Israel	5	0.0458716
2022-11-08	0.0522608	0.0455564	0.0595101	BA.2.75	Israel	9	0.0849057
2022-11-09	0.0510822	0.0443748	0.0583284	BA.2.75	Israel	5	0.0555556
2022-11-10	0.0498553	0.0431445	0.0570738	BA.2.75	Israel	4	0.0540541
2022-11-11	0.0485875	0.0419234	0.0557602	BA.2.75	Israel	1	0.00884956
2022-11-12	0.0472861	0.0406591	0.0543664	BA.2.75	Israel	2	0.030303
2022-11-13	0.0459583	0.0393773	0.0529945	BA.2.75	Israel	7	0.106061
2022-11-14	0.0446108	0.0380884	0.0515591	BA.2.75	Israel	5	0.0306748
2022-11-15	0.0432501	0.0368054	0.0501616	BA.2.75	Israel	8	0.0634921
2022-11-16	0.0418823	0.0355047	0.0487531	BA.2.75	Israel	9	0.0687023
2022-11-17	0.0405131	0.0342273	0.0473331	BA.2.75	Israel	9	0.0441176
2022-11-18	0.0391477	0.0329585	0.0459	BA.2.75	Israel	9	0.0409091
2022-11-19	0.0377909	0.0316826	0.0444945	BA.2.75	Israel	12	0.0991736
2022-11-20	0.0364471	0.0304608	0.0430672	BA.2.75	Israel	1	0.0175439
2022-11-21	0.0351199	0.0292541	0.0416492	BA.2.75	Israel	6	0.046875
2022-11-22	0.033813	0.0280721	0.0402496	BA.2.75	Israel	1	0.0196078
2022-08-02	0.00231831	0.00141924	0.00352777	BA.2.75	Malaysia	1	0.0126582
2022-08-03	0.00248241	0.00153096	0.00375364	BA.2.75	Malaysia	1	0.0120482
2022-08-04	0.00265812	0.00165121	0.00399959	BA.2.75	Malaysia	1	0.0102041
2022-08-06	0.0030477	0.00191741	0.00454291	BA.2.75	Malaysia	2	0.0357143
2022-08-09	0.00374153	0.00240477	0.00549155	BA.2.75	Malaysia	1	0.00980392
2022-08-11	0.00428959	0.00279412	0.00622515	BA.2.75	Malaysia	3	0.0526316
2022-08-15	0.00563743	0.00376744	0.0080058	BA.2.75	Malaysia	1	0.02
2022-08-17	0.00646202	0.00437232	0.00906884	BA.2.75	Malaysia	2	0.0168067
2022-08-22	0.00908633	0.0063481	0.0124342	BA.2.75	Malaysia	2	0.0384615
2022-08-23	0.00972633	0.00684469	0.0132429	BA.2.75	Malaysia	1	0.0144928
2022-08-24	0.010411	0.00736947	0.01411	BA.2.75	Malaysia	3	0.0526316
2022-08-25	0.0111433	0.00793204	0.01503	BA.2.75	Malaysia	2	0.0512821
2022-08-27	0.0127643	0.00919565	0.0170375	BA.2.75	Malaysia	2	0.05
2022-08-30	0.0156412	0.0114587	0.0205248	BA.2.75	Malaysia	1	0.0227273
2022-08-31	0.0167353	0.0123401	0.0218349	BA.2.75	Malaysia	1	0.0212766
2022-09-03	0.0204879	0.0153915	0.02634	BA.2.75	Malaysia	1	0.0217391
2022-09-06	0.0250581	0.0191556	0.0317428	BA.2.75	Malaysia	1	0.0222222
2022-09-07	0.0267909	0.0205962	0.0337844	BA.2.75	Malaysia	1	0.0263158
2022-09-08	0.0286394	0.0221373	0.0359755	BA.2.75	Malaysia	1	0.0166667
2022-09-09	0.0306106	0.0237974	0.0382558	BA.2.75	Malaysia	1	0.0277778
2022-09-10	0.0327119	0.025539	0.0407053	BA.2.75	Malaysia	2	0.0540541
2022-09-11	0.0349508	0.0274147	0.0433055	BA.2.75	Malaysia	3	0.107143
2022-09-12	0.0373355	0.0294529	0.0460309	BA.2.75	Malaysia	2	0.08
2022-09-14	0.0425754	0.0339921	0.0520335	BA.2.75	Malaysia	1	0.0232558
2022-09-16	0.0485005	0.0390966	0.0587531	BA.2.75	Malaysia	2	0.0555556
2022-09-17	0.0517425	0.0419171	0.0623435	BA.2.75	Malaysia	2	0.0833333
2022-09-20	0.0626966	0.0515572	0.0745605	BA.2.75	Malaysia	3	0.0612245
2022-09-21	0.0667878	0.0552407	0.0790385	BA.2.75	Malaysia	1	0.0285714
2022-09-22	0.0711136	0.0591661	0.0838128	BA.2.75	Malaysia	2	0.0571429
2022-09-24	0.0805011	0.067717	0.0941367	BA.2.75	Malaysia	1	0.0344828
2022-09-25	0.0855773	0.0723006	0.0996885	BA.2.75	Malaysia	1	0.0434783
2022-09-26	0.0909165	0.0771176	0.105514	BA.2.75	Malaysia	1	0.0588235
2022-09-27	0.096523	0.082185	0.111523	BA.2.75	Malaysia	2	0.0833333
2022-09-28	0.1024	0.0875905	0.117855	BA.2.75	Malaysia	5	0.238095
2022-09-29	0.108548	0.093291	0.124484	BA.2.75	Malaysia	1	0.0384615
2022-09-30	0.114966	0.0991252	0.131513	BA.2.75	Malaysia	3	0.142857
2022-10-01	0.12165	0.105249	0.138781	BA.2.75	Malaysia	2	0.0606061
2022-10-04	0.143214	0.125021	0.162097	BA.2.75	Malaysia	1	0.0344828
2022-10-05	0.150857	0.13206	0.170412	BA.2.75	Malaysia	3	0.157895
2022-10-06	0.158695	0.139293	0.178991	BA.2.75	Malaysia	3	0.3
2022-10-07	0.166698	0.146735	0.187631	BA.2.75	Malaysia	2	0.181818
2022-10-08	0.174834	0.154299	0.196464	BA.2.75	Malaysia	3	0.25
2022-10-09	0.183063	0.161812	0.205512	BA.2.75	Malaysia	1	0.125
2022-10-11	0.199617	0.177022	0.223218	BA.2.75	Malaysia	3	0.3
2022-10-12	0.207837	0.184647	0.232191	BA.2.75	Malaysia	1	0.0526316
2022-10-13	0.215939	0.192127	0.240812	BA.2.75	Malaysia	2	0.125
2022-10-14	0.223859	0.199202	0.249306	BA.2.75	Malaysia	4	0.210526
2022-10-15	0.231526	0.206241	0.257644	BA.2.75	Malaysia	2	0.111111
2022-10-16	0.23887	0.21292	0.265641	BA.2.75	Malaysia	4	0.333333
2022-10-17	0.245818	0.219414	0.273178	BA.2.75	Malaysia	4	0.285714
2022-10-18	0.252295	0.225389	0.280069	BA.2.75	Malaysia	11	0.44
2022-10-19	0.258231	0.23087	0.286575	BA.2.75	Malaysia	2	0.08
2022-10-20	0.263557	0.235786	0.292662	BA.2.75	Malaysia	2	0.0689655
2022-10-21	0.26821	0.240178	0.297652	BA.2.75	Malaysia	4	0.166667
2022-10-22	0.272134	0.243829	0.302006	BA.2.75	Malaysia	6	0.230769
2022-10-23	0.275279	0.246591	0.305516	BA.2.75	Malaysia	1	0.0833333
2022-10-24	0.277609	0.24872	0.308037	BA.2.75	Malaysia	4	0.333333
2022-10-25	0.279095	0.249973	0.309604	BA.2.75	Malaysia	3	0.25
2022-10-26	0.279723	0.250436	0.310246	BA.2.75	Malaysia	10	0.25
2022-10-27	0.279488	0.250094	0.310059	BA.2.75	Malaysia	8	0.307692
2022-10-28	0.278399	0.249057	0.309139	BA.2.75	Malaysia	11	0.423077
2022-10-29	0.276478	0.247369	0.307178	BA.2.75	Malaysia	2	0.111111
2022-10-30	0.273755	0.244494	0.304278	BA.2.75	Malaysia	2	0.5
2022-10-31	0.270273	0.241042	0.301014	BA.2.75	Malaysia	4	0.363636
2022-11-01	0.266081	0.236905	0.296876	BA.2.75	Malaysia	12	0.285714
2022-11-02	0.261236	0.232086	0.292189	BA.2.75	Malaysia	14	0.341463
2022-11-03	0.2558	0.226832	0.286773	BA.2.75	Malaysia	7	0.189189
2022-11-04	0.249841	0.220717	0.280938	BA.2.75	Malaysia	8	0.333333
2022-11-05	0.243426	0.214091	0.275003	BA.2.75	Malaysia	10	0.333333
2022-11-06	0.236624	0.207061	0.268391	BA.2.75	Malaysia	8	0.5
2022-11-08	0.222128	0.19234	0.254795	BA.2.75	Malaysia	14	0.222222
2022-11-09	0.214564	0.184531	0.247515	BA.2.75	Malaysia	12	0.193548
2022-11-10	0.20687	0.176349	0.240129	BA.2.75	Malaysia	20	0.30303
2022-11-11	0.199099	0.168276	0.232671	BA.2.75	Malaysia	12	0.272727
2022-11-12	0.191304	0.160137	0.225126	BA.2.75	Malaysia	7	0.259259
2022-11-14	0.175813	0.144501	0.210075	BA.2.75	Malaysia	2	0.285714
2022-11-15	0.168193	0.13705	0.202467	BA.2.75	Malaysia	4	0.181818
2022-08-03	0.000370241	0.000102747	0.000838575	BA.2.75	Peru	1	0.00617284
2022-08-10	0.000561012	0.000176423	0.00119834	BA.2.75	Peru	1	0.01
2022-08-26	0.00146107	0.000595489	0.00271936	BA.2.75	Peru	1	0.012987
2022-08-27	0.00155164	0.000640367	0.0028683	BA.2.75	Peru	1	0.0125
2022-09-15	0.00489184	0.00261709	0.00780556	BA.2.75	Peru	1	0.025641
2022-09-16	0.00519747	0.00281793	0.00823409	BA.2.75	Peru	1	0.0238095
2022-09-18	0.00586712	0.00326217	0.00918083	BA.2.75	Peru	1	0.0416667
2022-09-22	0.00747462	0.00431394	0.0114032	BA.2.75	Peru	1	0.0294118
2022-10-01	0.0128363	0.00809375	0.0186753	BA.2.75	Peru	1	0.0434783
2022-10-03	0.0144508	0.00924477	0.0208274	BA.2.75	Peru	1	0.125
2022-10-18	0.0327335	0.0217612	0.045948	BA.2.75	Peru	1	0.0588235
2022-10-27	0.0444801	0.0285526	0.0634489	BA.2.75	Peru	1	0.111111
2022-10-28	0.045174	0.0288334	0.0645707	BA.2.75	Peru	2	0.142857
2022-11-05	0.0418469	0.0250841	0.0622794	BA.2.75	Peru	1	0.0357143
2022-11-07	0.0386073	0.0226487	0.0580992	BA.2.75	Peru	2	0.125
2022-11-08	0.0367454	0.0213397	0.0558262	BA.2.75	Peru	3	0.0526316
2022-11-09	0.0347697	0.0200246	0.0533694	BA.2.75	Peru	3	0.0909091
2022-11-10	0.0327168	0.0186238	0.0507471	BA.2.75	Peru	1	0.030303
2022-11-12	0.0285193	0.0156652	0.0452619	BA.2.75	Peru	1	0.0222222
2022-11-13	0.0264372	0.0142204	0.0424727	BA.2.75	Peru	4	0.0769231
2022-08-02	0.129359	0.111703	0.14833	BA.2.75	Singapore	4	0.0701754
2022-08-03	0.132429	0.114728	0.151436	BA.2.75	Singapore	3	0.0612245
2022-08-04	0.135554	0.117786	0.154494	BA.2.75	Singapore	6	0.214286
2022-08-05	0.138735	0.120834	0.157754	BA.2.75	Singapore	1	0.0555556
2022-08-06	0.14197	0.124061	0.161069	BA.2.75	Singapore	1	0.0833333
2022-08-07	0.14526	0.127318	0.16431	BA.2.75	Singapore	1	0.0833333
2022-08-08	0.148604	0.13077	0.167722	BA.2.75	Singapore	1	0.1
2022-08-09	0.152001	0.134149	0.17111	BA.2.75	Singapore	5	0.0520833
2022-08-10	0.15545	0.137594	0.174459	BA.2.75	Singapore	5	0.192308
2022-08-11	0.158951	0.141166	0.177878	BA.2.75	Singapore	4	0.057971
2022-08-12	0.162502	0.144666	0.181306	BA.2.75	Singapore	7	0.101449
2022-08-13	0.166101	0.14821	0.184896	BA.2.75	Singapore	6	0.139535
2022-08-14	0.169748	0.151835	0.188374	BA.2.75	Singapore	4	0.190476
2022-08-15	0.173441	0.155554	0.192028	BA.2.75	Singapore	4	0.2
2022-08-16	0.177177	0.159257	0.195723	BA.2.75	Singapore	2	0.0277778
2022-08-17	0.180955	0.163113	0.199396	BA.2.75	Singapore	9	0.169811
2022-08-18	0.184772	0.167023	0.203131	BA.2.75	Singapore	5	0.125
2022-08-19	0.188624	0.170979	0.206855	BA.2.75	Singapore	7	0.127273
2022-08-20	0.19251	0.174986	0.210575	BA.2.75	Singapore	12	0.26087
2022-08-21	0.196425	0.178914	0.214439	BA.2.75	Singapore	6	0.26087
2022-08-22	0.200367	0.182953	0.218246	BA.2.75	Singapore	5	0.277778
2022-08-23	0.20433	0.186981	0.222094	BA.2.75	Singapore	5	0.0649351
2022-08-24	0.208312	0.191081	0.225919	BA.2.75	Singapore	12	0.230769
2022-08-25	0.212306	0.195098	0.229848	BA.2.75	Singapore	6	0.113208
2022-08-26	0.216308	0.199181	0.233714	BA.2.75	Singapore	8	0.156863
2022-08-27	0.220313	0.203288	0.237522	BA.2.75	Singapore	8	0.186047
2022-08-28	0.224313	0.207422	0.241447	BA.2.75	Singapore	5	0.185185
2022-08-29	0.228304	0.211576	0.24533	BA.2.75	Singapore	5	0.25
2022-08-30	0.232278	0.215668	0.249398	BA.2.75	Singapore	10	0.15873
2022-08-31	0.236227	0.219685	0.25336	BA.2.75	Singapore	23	0.365079
2022-09-01	0.240145	0.223625	0.257226	BA.2.75	Singapore	15	0.272727
2022-09-02	0.244022	0.227517	0.260931	BA.2.75	Singapore	9	0.163636
2022-09-03	0.247851	0.231513	0.264672	BA.2.75	Singapore	3	0.115385
2022-09-04	0.251621	0.235373	0.268424	BA.2.75	Singapore	6	0.375
2022-09-06	0.258948	0.242871	0.275539	BA.2.75	Singapore	8	0.210526
2022-09-07	0.262484	0.246318	0.27896	BA.2.75	Singapore	17	0.425
2022-09-08	0.26592	0.249868	0.282294	BA.2.75	Singapore	19	0.44186
2022-09-09	0.269245	0.253237	0.285719	BA.2.75	Singapore	24	0.393443
2022-09-10	0.272447	0.256632	0.288898	BA.2.75	Singapore	30	0.545455
2022-09-11	0.275513	0.259714	0.291967	BA.2.75	Singapore	17	0.548387
2022-09-12	0.278433	0.262593	0.294979	BA.2.75	Singapore	8	0.727273
2022-09-13	0.281192	0.265341	0.297711	BA.2.75	Singapore	20	0.444444
2022-09-14	0.283777	0.267836	0.300296	BA.2.75	Singapore	43	0.623188
2022-09-15	0.286177	0.270113	0.302716	BA.2.75	Singapore	21	0.446809
2022-09-16	0.288378	0.272187	0.305007	BA.2.75	Singapore	21	0.396226
2022-09-17	0.290366	0.274168	0.307105	BA.2.75	Singapore	38	0.666667
2022-09-18	0.292129	0.275783	0.308956	BA.2.75	Singapore	17	0.586207
2022-09-19	0.293655	0.277307	0.310478	BA.2.75	Singapore	12	0.521739
2022-09-20	0.294932	0.278575	0.311758	BA.2.75	Singapore	20	0.434783
2022-09-21	0.295947	0.279571	0.312816	BA.2.75	Singapore	29	0.47541
2022-09-22	0.296691	0.280267	0.313611	BA.2.75	Singapore	31	0.476923
2022-09-23	0.297151	0.28065	0.314097	BA.2.75	Singapore	6	0.1875
2022-09-24	0.29732	0.280631	0.3142	BA.2.75	Singapore	19	0.5
2022-09-25	0.297188	0.280464	0.314212	BA.2.75	Singapore	4	0.222222
2022-09-26	0.296748	0.279983	0.313892	BA.2.75	Singapore	7	0.4375
2022-09-27	0.295994	0.279188	0.313135	BA.2.75	Singapore	21	0.355932
2022-09-28	0.294922	0.278051	0.312058	BA.2.75	Singapore	15	0.25
2022-09-29	0.293526	0.276602	0.310605	BA.2.75	Singapore	21	0.269231
2022-09-30	0.291807	0.274852	0.308835	BA.2.75	Singapore	17	0.298246
2022-10-01	0.289763	0.272804	0.306868	BA.2.75	Singapore	13	0.245283
2022-10-02	0.287395	0.270336	0.304495	BA.2.75	Singapore	7	0.333333
2022-10-04	0.281703	0.264451	0.298935	BA.2.75	Singapore	21	0.368421
2022-10-05	0.278389	0.261166	0.295578	BA.2.75	Singapore	15	0.182927
2022-10-06	0.274774	0.25761	0.291829	BA.2.75	Singapore	6	0.103448
2022-10-07	0.270865	0.253669	0.287876	BA.2.75	Singapore	6	0.103448
2022-10-08	0.266676	0.249479	0.283636	BA.2.75	Singapore	5	0.078125
2022-10-09	0.262218	0.245068	0.279153	BA.2.75	Singapore	3	0.1
2022-10-10	0.257505	0.2404	0.274461	BA.2.75	Singapore	3	0.166667
2022-10-11	0.252552	0.235435	0.269547	BA.2.75	Singapore	7	0.102941
2022-10-12	0.247375	0.230377	0.264246	BA.2.75	Singapore	6	0.0705882
2022-10-13	0.241991	0.224918	0.258951	BA.2.75	Singapore	9	0.130435
2022-10-14	0.236418	0.219406	0.25348	BA.2.75	Singapore	4	0.0714286
2022-10-15	0.230675	0.213637	0.247745	BA.2.75	Singapore	2	0.047619
2022-10-16	0.22478	0.208009	0.241683	BA.2.75	Singapore	3	0.176471
2022-10-18	0.212613	0.195912	0.229515	BA.2.75	Singapore	3	0.0491803
2022-10-19	0.20638	0.189768	0.223288	BA.2.75	Singapore	8	0.125
2022-10-20	0.200072	0.183618	0.216727	BA.2.75	Singapore	10	0.169492
2022-10-21	0.193709	0.17739	0.210306	BA.2.75	Singapore	3	0.0566038
2022-10-22	0.187308	0.171192	0.203834	BA.2.75	Singapore	7	0.134615
2022-10-23	0.180889	0.164879	0.197309	BA.2.75	Singapore	1	0.0588235
2022-10-24	0.174467	0.158599	0.190805	BA.2.75	Singapore	3	0.272727
2022-10-25	0.16806	0.152355	0.184238	BA.2.75	Singapore	2	0.1
2022-10-26	0.161684	0.146183	0.177857	BA.2.75	Singapore	15	0.153061
2022-10-27	0.155352	0.140056	0.17135	BA.2.75	Singapore	5	0.121951
2022-10-28	0.14908	0.133925	0.164899	BA.2.75	Singapore	2	0.0689655
2022-10-29	0.142881	0.127891	0.158553	BA.2.75	Singapore	4	0.1
2022-10-30	0.136765	0.122084	0.152257	BA.2.75	Singapore	1	0.0555556
2022-10-31	0.130745	0.116336	0.146073	BA.2.75	Singapore	2	0.105263
2022-11-01	0.124832	0.110676	0.139975	BA.2.75	Singapore	4	0.0677966
2022-11-02	0.119033	0.105135	0.133895	BA.2.75	Singapore	12	0.148148
2022-11-03	0.113358	0.0998062	0.127961	BA.2.75	Singapore	3	0.0810811
2022-11-04	0.107814	0.0944823	0.122127	BA.2.75	Singapore	7	0.125
2022-11-05	0.102407	0.0893641	0.116368	BA.2.75	Singapore	4	0.0816327
2022-11-06	0.0971448	0.0843956	0.110827	BA.2.75	Singapore	5	0.178571
2022-11-07	0.0920308	0.0795931	0.105402	BA.2.75	Singapore	1	0.0909091
2022-11-08	0.0870699	0.0749681	0.100144	BA.2.75	Singapore	4	0.114286
2022-11-09	0.0822656	0.070516	0.0950726	BA.2.75	Singapore	9	0.121622
2022-11-10	0.0776209	0.0662317	0.0900818	BA.2.75	Singapore	10	0.222222
2022-11-11	0.0731381	0.0621431	0.085284	BA.2.75	Singapore	2	0.0512821
2022-11-12	0.0688188	0.0582282	0.0806349	BA.2.75	Singapore	10	0.15625
2022-11-15	0.0568505	0.047363	0.0676295	BA.2.75	Singapore	7	0.159091
2022-11-16	0.0531911	0.0440556	0.0635838	BA.2.75	Singapore	13	0.191176
2022-11-17	0.0496955	0.040893	0.0597664	BA.2.75	Singapore	5	0.151515
2022-08-03	0.00236776	0.00201314	0.0027601	BA.2.75	United Kingdom	1	0.00100908
2022-08-04	0.00250635	0.00213586	0.00291458	BA.2.75	United Kingdom	2	0.00236686
2022-08-05	0.002653	0.00226603	0.00307893	BA.2.75	United Kingdom	3	0.00430416
2022-08-06	0.00280819	0.00240428	0.00325129	BA.2.75	United Kingdom	4	0.00534759
2022-08-07	0.0029724	0.00255012	0.00343362	BA.2.75	United Kingdom	1	0.0026738
2022-08-08	0.00314614	0.00270462	0.00362627	BA.2.75	United Kingdom	2	0.00576369
2022-08-09	0.00332997	0.00286853	0.00383013	BA.2.75	United Kingdom	3	0.00373134
2022-08-10	0.00352445	0.00304264	0.00404484	BA.2.75	United Kingdom	5	0.00617284
2022-08-11	0.00373019	0.00322774	0.00427268	BA.2.75	United Kingdom	1	0.00151515
2022-08-13	0.00417806	0.00363084	0.00476472	BA.2.75	United Kingdom	1	0.00166667
2022-08-14	0.00442156	0.00384912	0.00503393	BA.2.75	United Kingdom	1	0.0028169
2022-08-15	0.00467909	0.00408129	0.00531479	BA.2.75	United Kingdom	1	0.00332226
2022-08-16	0.00495145	0.00432924	0.00561407	BA.2.75	United Kingdom	3	0.00447094
2022-08-17	0.00523945	0.00459031	0.00592938	BA.2.75	United Kingdom	4	0.00677966
2022-08-18	0.00554397	0.00486753	0.00626273	BA.2.75	United Kingdom	2	0.00385356
2022-08-19	0.00586592	0.00516267	0.00661506	BA.2.75	United Kingdom	3	0.00660793
2022-08-20	0.00620626	0.00547373	0.00698497	BA.2.75	United Kingdom	2	0.00444444
2022-08-21	0.00656602	0.0058021	0.00737571	BA.2.75	United Kingdom	3	0.0109091
2022-08-22	0.00694624	0.00615258	0.00778649	BA.2.75	United Kingdom	6	0.0245902
2022-08-23	0.00734804	0.00652302	0.00822191	BA.2.75	United Kingdom	3	0.00580271
2022-08-24	0.00777258	0.00691366	0.00867994	BA.2.75	United Kingdom	3	0.00649351
2022-08-25	0.00822109	0.00732804	0.00916278	BA.2.75	United Kingdom	4	0.0120482
2022-08-27	0.00919517	0.00823139	0.0102082	BA.2.75	United Kingdom	2	0.00615385
2022-08-28	0.00972347	0.00872363	0.0107758	BA.2.75	United Kingdom	5	0.0204918
2022-08-29	0.0102812	0.00924611	0.0113714	BA.2.75	United Kingdom	4	0.0183486
2022-08-30	0.0108699	0.0097925	0.0119977	BA.2.75	United Kingdom	4	0.0111732
2022-08-31	0.011491	0.0103734	0.0126572	BA.2.75	United Kingdom	10	0.0193798
2022-09-01	0.0121464	0.0109847	0.0133566	BA.2.75	United Kingdom	2	0.00537634
2022-09-02	0.0128376	0.0116321	0.0140932	BA.2.75	United Kingdom	7	0.0157303
2022-09-03	0.0135663	0.0123167	0.014865	BA.2.75	United Kingdom	5	0.0158228
2022-09-04	0.0143346	0.0130373	0.0156796	BA.2.75	United Kingdom	5	0.0215517
2022-09-05	0.0151441	0.0138021	0.0165307	BA.2.75	United Kingdom	1	0.00423729
2022-09-06	0.0159968	0.0146099	0.017429	BA.2.75	United Kingdom	6	0.01222
2022-09-07	0.0168948	0.015461	0.0183757	BA.2.75	United Kingdom	7	0.0183246
2022-09-08	0.0178399	0.0163516	0.0193555	BA.2.75	United Kingdom	9	0.0304054
2022-09-09	0.0188344	0.017304	0.0203939	BA.2.75	United Kingdom	11	0.0369128
2022-09-10	0.0198803	0.0182947	0.0214896	BA.2.75	United Kingdom	6	0.0202703
2022-09-11	0.0209796	0.0193365	0.0226339	BA.2.75	United Kingdom	4	0.0183486
2022-09-12	0.0221347	0.0204406	0.0238348	BA.2.75	United Kingdom	6	0.0301508
2022-09-13	0.0233475	0.0216005	0.0251037	BA.2.75	United Kingdom	18	0.0376569
2022-09-14	0.0246203	0.0228215	0.0264306	BA.2.75	United Kingdom	21	0.0469799
2022-09-15	0.0259552	0.0241072	0.0278118	BA.2.75	United Kingdom	16	0.040404
2022-09-16	0.0273542	0.0254499	0.0292548	BA.2.75	United Kingdom	20	0.0537634
2022-09-17	0.0288194	0.0268657	0.030772	BA.2.75	United Kingdom	13	0.043771
2022-09-18	0.0303527	0.0283515	0.0323551	BA.2.75	United Kingdom	12	0.0530973
2022-09-19	0.0319559	0.0298998	0.0340191	BA.2.75	United Kingdom	2	0.00995025
2022-09-20	0.0336308	0.031518	0.035743	BA.2.75	United Kingdom	12	0.0413793
2022-09-21	0.0353789	0.0332069	0.0375423	BA.2.75	United Kingdom	21	0.0351171
2022-09-22	0.0372017	0.0349943	0.0394245	BA.2.75	United Kingdom	40	0.0620155
2022-09-23	0.0391002	0.036837	0.0413658	BA.2.75	United Kingdom	45	0.0870406
2022-09-24	0.0410753	0.0387573	0.0433796	BA.2.75	United Kingdom	40	0.066335
2022-09-25	0.0431276	0.040767	0.0454746	BA.2.75	United Kingdom	28	0.0813953
2022-09-26	0.0452575	0.042829	0.0476635	BA.2.75	United Kingdom	27	0.0782609
2022-09-27	0.0474647	0.0449821	0.0499144	BA.2.75	United Kingdom	33	0.048105
2022-09-28	0.0497488	0.0472091	0.0522646	BA.2.75	United Kingdom	32	0.0538721
2022-09-29	0.0521088	0.0495167	0.0546801	BA.2.75	United Kingdom	32	0.0518639
2022-09-30	0.054543	0.0519061	0.0571514	BA.2.75	United Kingdom	39	0.0685413
2022-10-01	0.0570496	0.0543496	0.0596997	BA.2.75	United Kingdom	21	0.0458515
2022-10-02	0.0596257	0.0568848	0.0623219	BA.2.75	United Kingdom	29	0.0826211
2022-10-03	0.0622682	0.0594696	0.0650252	BA.2.75	United Kingdom	36	0.0831409
2022-10-04	0.064973	0.0621196	0.0677849	BA.2.75	United Kingdom	67	0.0754505
2022-10-05	0.0677355	0.0648344	0.0705963	BA.2.75	United Kingdom	62	0.0741627
2022-10-06	0.0705503	0.0675873	0.0734648	BA.2.75	United Kingdom	42	0.0500596
2022-10-07	0.0734113	0.0704155	0.076384	BA.2.75	United Kingdom	35	0.0471063
2022-10-08	0.0763116	0.0732627	0.0793576	BA.2.75	United Kingdom	48	0.0682788
2022-10-09	0.0792435	0.0761119	0.08237	BA.2.75	United Kingdom	22	0.0552764
2022-10-10	0.0821989	0.0789965	0.0853897	BA.2.75	United Kingdom	24	0.0685714
2022-10-11	0.0851685	0.0818919	0.0884584	BA.2.75	United Kingdom	50	0.0641026
2022-10-12	0.0881428	0.0847572	0.0915162	BA.2.75	United Kingdom	67	0.0853503
2022-10-13	0.0911113	0.0876242	0.0945763	BA.2.75	United Kingdom	41	0.0633694
2022-10-14	0.0940634	0.0905094	0.0976426	BA.2.75	United Kingdom	40	0.0728597
2022-10-15	0.0969876	0.0933341	0.100683	BA.2.75	United Kingdom	55	0.0868878
2022-10-16	0.0998724	0.0961323	0.10367	BA.2.75	United Kingdom	26	0.0670103
2022-10-17	0.102706	0.0988364	0.10658	BA.2.75	United Kingdom	21	0.0610465
2022-10-18	0.105476	0.101494	0.109448	BA.2.75	United Kingdom	65	0.0721421
2022-10-19	0.108171	0.10403	0.11225	BA.2.75	United Kingdom	64	0.0927536
2022-10-20	0.110779	0.106492	0.114989	BA.2.75	United Kingdom	60	0.102916
2022-10-21	0.113288	0.10885	0.117631	BA.2.75	United Kingdom	48	0.106195
2022-10-22	0.115687	0.11112	0.120196	BA.2.75	United Kingdom	49	0.0779014
2022-10-23	0.117965	0.11328	0.122628	BA.2.75	United Kingdom	26	0.0881356
2022-10-24	0.120113	0.115307	0.124942	BA.2.75	United Kingdom	19	0.0815451
2022-10-25	0.122121	0.117157	0.127151	BA.2.75	United Kingdom	52	0.0866667
2022-10-26	0.123981	0.118896	0.129147	BA.2.75	United Kingdom	34	0.0821256
2022-10-27	0.125686	0.120421	0.13104	BA.2.75	United Kingdom	22	0.0496614
2022-10-28	0.12723	0.121802	0.132782	BA.2.75	United Kingdom	34	0.0899471
2022-10-29	0.128607	0.123038	0.134315	BA.2.75	United Kingdom	26	0.0664962
2022-10-30	0.129813	0.124071	0.13569	BA.2.75	United Kingdom	9	0.0486486
2022-10-31	0.130845	0.124953	0.136892	BA.2.75	United Kingdom	18	0.125874
2022-11-01	0.131703	0.125623	0.137914	BA.2.75	United Kingdom	37	0.137546
2022-11-02	0.132384	0.126092	0.138757	BA.2.75	United Kingdom	29	0.103571
2022-11-03	0.132891	0.126403	0.139451	BA.2.75	United Kingdom	28	0.108527
2022-11-04	0.133223	0.126556	0.13996	BA.2.75	United Kingdom	42	0.2
2022-11-05	0.133385	0.126518	0.140314	BA.2.75	United Kingdom	39	0.19797
2022-11-06	0.13338	0.12635	0.140469	BA.2.75	United Kingdom	26	0.222222
2022-11-07	0.133211	0.126015	0.140483	BA.2.75	United Kingdom	19	0.162393
2022-11-08	0.132883	0.125522	0.140312	BA.2.75	United Kingdom	48	0.179775
2022-11-09	0.132404	0.124846	0.140023	BA.2.75	United Kingdom	38	0.150198
2022-11-10	0.131777	0.124028	0.139599	BA.2.75	United Kingdom	38	0.162393
2022-11-11	0.131011	0.123079	0.139013	BA.2.75	United Kingdom	48	0.253968
2022-11-12	0.130113	0.12205	0.138307	BA.2.75	United Kingdom	52	0.262626
2022-11-13	0.129088	0.120853	0.137486	BA.2.75	United Kingdom	23	0.214953
2022-11-14	0.127945	0.119518	0.136511	BA.2.75	United Kingdom	13	0.1625
2022-11-15	0.126692	0.118138	0.135372	BA.2.75	United Kingdom	39	0.183962
2022-11-16	0.125335	0.116669	0.134185	BA.2.75	United Kingdom	47	0.25
2022-11-17	0.123882	0.115027	0.132937	BA.2.75	United Kingdom	17	0.137097
2022-11-18	0.122341	0.113351	0.131557	BA.2.75	United Kingdom	20	0.129032
2022-11-19	0.120719	0.111602	0.130089	BA.2.75	United Kingdom	16	0.137931
2022-11-20	0.119023	0.109812	0.128561	BA.2.75	United Kingdom	16	0.202532
2022-11-21	0.11726	0.107982	0.126951	BA.2.75	United Kingdom	2	0.133333
2022-11-22	0.115436	0.106048	0.12522	BA.2.75	United Kingdom	25	0.396825
2022-11-23	0.113557	0.104045	0.123431	BA.2.75	United Kingdom	5	0.185185
2022-11-24	0.111631	0.102012	0.121574	BA.2.75	United Kingdom	9	0.214286
2022-08-02	0.00201323	0.00184351	0.00219129	BA.2.75	USA	8	0.00118888
2022-08-03	0.00209785	0.00192303	0.00228046	BA.2.75	USA	13	0.00263531
2022-08-04	0.002186	0.00200649	0.00237314	BA.2.75	USA	6	0.0013934
2022-08-05	0.00227785	0.00209355	0.00247019	BA.2.75	USA	10	0.00251953
2022-08-06	0.00237355	0.00218385	0.00257102	BA.2.75	USA	7	0.00202899
2022-08-07	0.00247325	0.00227794	0.00267605	BA.2.75	USA	6	0.00255646
2022-08-08	0.00257711	0.00237634	0.0027851	BA.2.75	USA	7	0.00297872
2022-08-09	0.00268532	0.00247852	0.00289833	BA.2.75	USA	11	0.0023825
2022-08-10	0.00279805	0.00258537	0.00301663	BA.2.75	USA	5	0.00132696
[truncated: 2,107 more rows]

## Sheet: Figure 2a
Figure 2a
Donor ID	BA.2	BA.2.75	XBB	BA.2+V83A	BA.2+Y144del	BA.2+H146Q	BA.2+Q183E	BA.2+G213E	BA.2+G252V	BA.2+R346T	BA.2+L368I	BA.2+V445P	BA.2+F486S	BA.2+F490S
P378	4.16209	3.85944	2.07918	3.98173	4.12675	4.28894	3.87471	3.4915	4.25506	4.05392	4.04751	4.04029	3.54108	4.02457
P398	3.96137	3.67724	2.07918	3.44514	3.41078	3.60314	3.47813	3.45209	4.01724	3.60455	3.48785	3.34104	3.44138	3.4813
P407	3.36977	3.13194	2.07918	3.03743	3.15746	3.08099	2.93339	3.13799	3.29248	3.15014	2.76938	3.03342	3.11826	3.43008
P401	3.79532	3.27231	2.5293	3.47611	3.3831	3.85071	3.94968	3.90881	3.96839	3.62014	3.63458	3.57392	3.49443	3.86794
P412	3.56324	3.64924	2.26031	3.6192	3.5437	3.66876	3.55218	3.36661	3.46523	3.57921	3.48387	3.52556	3.31827	3.16077
6449	3.45545	3.70919	2.07918	3.60021	3.38543	4.01544	3.36624	4.4191	3.4603	3.24895	3.83759	3.42243	3.27462	3.22505
6355	3.69046	3.07591	2.07918	2.99269	2.90477	3.48954	3.39967	3.28892	3.25164	2.97754	3.2971	3.50325	3.27346	3.55763
6547	3.6886	3.3518	2.07918	3.18498	2.82373	3.54642	2.97072	2.70165	2.91892	3.10449	3.20058	3.11561	3.23274	2.86165
7951	2.71975	2.96909	2.07918	2.33626	2.07918	2.38238	2.40381	2.91535	2.77173	2.39445	2.42012	2.21059	2.07918	2.07918
8645	3.62014	3.40037	2.5768	3.70458	3.45347	3.62634	3.48344	3.95124	3.38417	3.47217	3.46746	3.48954	3.45255	4.00962
8682	3.50569	3.43712	2.90102	3.31239	2.96388	3.1284	3.06483	3.48643	3.20167	3.08207	3.34459	3.15655	3.09968	3.60938
5949	3.60152	3.66642	2.07918	3.05231	3.01072	3.95075	3.22167	3.67127	3.32015	3.12418	3.26031	3.13545	3.19728	3.13925
8463	2.07918	2.07918	2.07918	2.07918	2.07918	2.07918	2.07918	2.07918	2.07918	2.07918	2.07918	2.07918	2.07918	2.07918
8796	3.07482	2.99361	2.07918	3.04844	2.93792	3.16673	3.05729	2.92932	3.20167	2.98905	3.52492	2.89148	2.07918	2.07918

## Sheet: Figure 2b
Figure 2b
Donor ID	BA.2	BA.5	BA.2.75	XBB	BA.2+V83A	BA.2+Y144del	BA.2+H146Q	BA.2+Q183E	BA.2+G213E	BA.2+G252V	BA.2+R346T	BA.2+L368I	BA.2+V445P	BA.2+F486S	BA.2+F490S
P427	3.54394	3.6917	3.13098	2.64217	3.63337	3.2737	3.63458	3.7336	3.38792	3.46538	3.56679	3.48686	3.25334	3.51028	3.57229
P440	2.75618	2.82465	2.19838	2.07918	3.44545	2.3731	2.59295	2.9066	2.97016	3.05077	2.50461	2.83715	2.44809	2.89037	2.7767
P439	4.2045	4.42941	4.11833	3.28353	4.74809	4.2275	4.17777	4.18873	4.42034	4.28684	4.21619	4.25101	4.32531	4.16862	4.34867
P451	4.04976	4.08778	4.01	3.03181	3.84535	3.62149	4.32176	3.95761	4.32928	4.10752	3.89098	4.23109	4.10833	4.00303	3.91829
P456	3.11727	3.1176	2.96223	2.07918	3.52453	3.55715	3.6218	3.51601	3.42651	3.25406	3.27068	3.55352	3.8171	3.4682	3.31387
P455	3.11793	3.4936	2.88144	2.07918	3.38399	2.88451	3.48742	3.14768	3.42537	3.42292	3.01828	3.52153	3.49262	2.80543	2.86911
P464	3.42325	3.43313	3.19783	2.07918	3.18667	3.15625	3.26881	3.53757	3.54469	3.53339	3.3955	3.49485	3.52556	3.11793	3.57054
9341	3.52943	3.9207	3.97964	2.66304	3.81624	4.11301	3.81816	3.95419	3.72989	4.0548	3.86888	3.9026	3.8012	3.40773	3.95766
9584	3.09132	3.12872	2.79775	2.07918	3.13735	2.69434	2.87052	3.01828	2.95371	3.21564	2.84491	2.95785	3.12646	3.44932	3.44012
11318	3.25696	3.4138	3.25261	2.53415	3.45271	3.07445	3.79989	4.32436	3.04727	3.48501	3.13322	3.25091	3.31471	3.16017	3.22427
23S-08	3.40002	3.5523	3.20763	2.75473	3.66077	3.24846	3.53453	3.87576	4.31593	3.39724	3.58625	3.6744	3.59362	3.61257	3.86136
11597	3.15836	3.31112	2.90811	2.07918	3.09934	3.29403	3.45939	3.30578	3.36248	3.30081	3.35793	3.25744	3.44264	3.02449	3.22479
10978	3.53983	4.01448	3.50065	2.32366	3.07225	3.28443	3.44091	3.24055	2.91918	3.37346	3.00817	3.50893	2.97211	3.33062	3.427
10826	3.16909	3.28217	2.83607	2.15897	3.2408	2.6001	3.56667	3.3189	3.19285	3.26998	3.21325	3.28285	3.53007	3.24576	3.12352
11079	3.36154	3.48273	3.25744	2.63609	3.1807	3.4979	3.50637	3.47553	3.53186	3.2408	3.5945	3.61857	3.38543	3.12678	3.91196
14847	3.81104	3.9843	3.16167	2.07918	3.62335	3.42127	3.64355	3.55084	4.24219	3.7721	3.45758	3.91903	3.9635	3.46967	3.57194
13180	3.36305	3.12646	3.33606	2.07918	2.99423	2.99717	3.41514	3.44731	3.50596	3.26998	2.92257	3.93797	3.52336	3.45255	3.82763
12912	3.78369	3.91009	3.61066	3.197	3.89393	3.62747	3.70105	3.86356	4.21091	3.74398	3.46135	3.93394	3.70629	3.5682	4.19137
14956	3.66219	3.60152	3.37767	2.07918	3.61363	3.09447	3.45378	3.3442	3.38075	3.60282	3.36493	3.26928	3.33345	3.19507	3.53339
15707	3.15503	3.25334	2.94131	2.47929	2.96473	2.91413	2.73488	2.78817	3.07335	2.89927	2.98793	2.84404	3.07628	3.13322	3.49402

## Sheet: Figure 2c
Figure 2c
Donor ID	B.1.1	BA.2	BA.2.75	XBB	BA.2 V83A	BA.2 Y144del	BA.2 H146Q	BA.2 Q183E	BA.2 G213E	BA.2 G252V	BA.2 D339H	BA.2 R346T	BA.2 L368I	BA.2 V445P	BA.2 G446S	BA.2 N460K	BA.2 F486S	BA.2 F490S	BA.2 R493Q
4	3.16197	2.37658	2.07918	2.07918	2.38471	2.32325	2.52543	2.47202	2.43185	2.43632	2.53415	2.08243	2.1232	2.16909	2.10415	2.07918	2.37931	2.12024	2.47712
8	4.02543	3.80781	3.70535	2.37144	3.73727	3.73711	3.75305	3.85848	3.87186	3.8472	3.79844	3.58557	3.39287	3.2634	3.82347	3.32325	3.51335	3.80366	3.9758
14	3.35793	2.33284	2.35965	2.07918	2.42716	2.5605	2.40243	2.6603	2.56679	2.60563	2.69461	2.35679	2.15076	2.35908	2.64444	2.19893	2.44028	2.48144	2.78704
28	3.48572	2.98308	2.71617	2.07918	2.97923	3.11394	3.1364	3.09202	3.18327	2.9428	3.0406	2.83613	2.62675	2.71559	2.78433	2.58252	2.90752	2.90881	3.16197
62	3.68975	2.74531	2.33766	2.07918	2.56384	2.60863	2.67788	2.64137	2.71071	2.59362	2.62685	2.44185	2.30449	2.37767	2.69714	2.34163	2.46345	2.55703	3.08027
63	3.75266	3.38525	3.29842	2.20222	3.31006	3.45712	3.35468	3.40312	3.37658	3.26694	3.30899	3.19424	3.05614	3.38166	3.01536	2.86415	2.80168	2.98722	3.55291
67	3.37144	2.60959	2.59868	2.07918	2.64787	2.55509	2.72214	2.63889	2.87035	2.52048	2.65543	2.33224	2.25479	2.24353	2.60249	2.26316	2.47319	2.5284	2.86823
70	2.87151	2.43949	2.42927	2.07918	2.46642	2.52917	2.49886	2.53199	2.45894	2.46449	2.45667	2.11428	2.07918	2.11494	2.37949	2.07918	2.11227	2.12548	2.8262
90	3.33586	2.44451	2.12189	2.07918	2.19285	2.48458	2.36059	2.36661	2.27045	2.46225	2.61448	2.26905	2.19562	2.28825	2.24822	2.07918	2.18554	2.07918	2.51428
92	2.89807	2.58388	2.12937	2.07918	2.42716	2.5605	2.43281	2.6603	2.60638	2.60563	2.69461	2.35679	2.15351	2.35908	2.38093	2.19257	2.44028	2.48144	2.78704
94	3.60627	3.16732	3.08565	2.07918	3.16406	3.2383	3.31492	3.21085	3.27784	3.17464	3.34635	3.13956	3.13418	3.09864	2.92593	2.90325	2.95727	2.83385	3.38632
97	3.09237	2.60767	2.49734	2.07918	2.48855	2.65292	2.69135	2.82289	2.54728	2.576	2.59395	2.28601	2.37457	2.21906	2.53161	2.17955	2.405	2.38828	2.86106
100	4.00762	3.45667	3.38021	2.48756	3.38952	3.32428	3.44716	3.35698	3.42111	3.49721	3.38202	3.10755	2.76238	3.09899	3.48273	2.91424	3.38093	3.16346	3.61384
103	3.47784	2.87035	2.43854	2.07918	2.84098	2.79754	2.82197	2.7577	2.89287	2.81358	2.83065	2.59439	2.41896	2.42045	2.77225	2.58161	2.64335	2.60842	3.01284
122	3.51135	2.93862	2.76849	2.07918	2.84733	2.78362	2.97151	2.95535	2.95221	2.96802	2.92096	2.66811	2.37511	2.57008	2.93049	2.45879	2.59306	2.77822	3.01703

[truncated: 26 more sheets: Figure 2d, Figure 2e, Figure 2f, Figure 3a, Figure 3b, Figure 3c, Figure 3d, Figure 5a, Figure 5b, Figure 5c, Figure 5d, Figure 5e, Figure 5f, Figure 5g, Figure 5h, Figure 6a, Figure 6b, Figure 6c, Figure 6e, Figure S1a …]
